# Supplementary material for: COVID-19 vaccine hesitancy among adults in India: A primary study based on health behavior theories and 5C psychological antecedents model
Source: PLoS One. 2024 May 9;19(5):e0294480. doi: 10.1371/journal.pone.0294480 (PMC11081298; doi:10.1371/journal.pone.0294480)
Supplement: S1 Data — (XLS) [file pone.0294480.s004.xls]

## Sheet: Sheet1
family_member	bpp_knowhandwash	bpp_wmask	bpp_avcrowd	kvp_1cvdose	kvp_1hwdoor	kvp_1nopharma	kvp_1regonline	kvp_1consultdoc	kvp_1healthcvac	famem_above60	prcvd_1rhealth	respondent_sex	marital	edu_re	caste_1	relig_new	tobacoo_re	alcohol_re	health_worker	economic_status_low	heard_1cvaccine	sourcei1_1socialm	sourcei2_1massm	sourcei3_1family	sourcei5_1relatives	sourcei6_1healthworker	sourcei7_1others	cvsug_1family	c_cvhs2	cplan_1vacc	occr	c2a_resinfect1	c2a_fmeminfect2	c2a_smedia3	c2a_prmedia4	sourcei4_1friendsneigh	psus_2worriedc	psus_2risk	psev_2sickinf	psev_2death	pben_2rworry	pben_2rrisk	pben_2rsever	pbar_2sideeffects	pbar_2weffic	pbar_2fakevac	pbar_2imptrial	pbar_2seffects	atv_2ineffctvac
7	Often	Regularly	Often	no	no	no	no	no	no	0	3	male	Ever married	3	2	Himdu	0	1	Yes	0	1	0	0	0	0	0	0	0	0	0	1	No	No	No	yes	1	2	3	3	2	3	3	1	1	2	2	3	3	1
3	Sometimes	Often	Sometimes	no	no	no	no	no	no	0	1	female	Ever married	3	1	Himdu	0	0	Yes	0	1	0	1	0	0	0	0	0	1	1	1	No	No	No	No	0	2	2	2	2	2	2	2	2	2	2	2	2	2
5	Regularly	Regularly	Regularly	yes	yes	yes	yes	no	yes	0	3	male	Ever married	3	2	Himdu	0	0	No	1	1	1	1	1	0	0	0	0	0	0	4	No	No	yes	yes	0	3	1	3	2	3	3	3	3	1	1	1	1	3
4	Often	Sometimes	Sometimes	yes	yes	no	no	no	no	0	2	female	Ever married	4	2	Himdu	0	0	No	1	1	1	0	1	1	0	0	0	0	0	1	No	No	yes	yes	1	3	1	1	1	1	3	3	1	1	1	1	1	1
3	Often	Sometimes	Never	no	yes	no	yes	yes	yes	1	2	male	Never married	5	1	Himdu	1	1	No	0	1	1	1	1	1	1	0	1	1	1	4	No	No	yes	yes	1	2	2	3	2	1	1	2	2	3	2	3	3	2
9	Often	Sometimes	Often	yes	yes	no	yes	yes	yes	1	1	male	Never married	1	2	Himdu	0	0	No	0	1	1	1	1	1	1	0	0	0	0	1	No	No	yes	yes	1	3	3	3	3	3	3	3	3	3	1	1	3	1
7	Sometimes	Sometimes	Sometimes	no	no	no	yes	no	no	1	1	female	Ever married	2	3	Himdu	0	0	No	1	1	0	0	0	1	1	0	1	1	1	1	No	No	No	No	0	3	2	3	2	2	3	2	3	3	3	3	2	1
7	Sometimes	Sometimes	Often	yes	yes	no	yes	no	yes	0	2	male	Ever married	4	3	Himdu	1	0	No	1	1	0	0	1	1	0	0	0	0	0	4	No	No	No	No	0	3	3	2	3	3	3	2	3	3	2	2	2	2
7	Often	Sometimes	Sometimes	no	no	no	no	no	no	0	3	male	Ever married	5	3	Himdu	0	0	No	1	1	0	1	1	0	1	0	0	0	0	2	No	No	No	No	1	2	3	3	3	3	2	2	2	2	2	2	3	2
7	Sometimes	Sometimes	Often	yes	no	yes	no	no	yes	0	2	female	Ever married	4	2	Himdu	0	0	No	0	1	1	1	0	0	0	0	0	0	0	1	No	No	yes	yes	0	2	3	1	1	3	3	3	2	3	1	1	2	3
6	Regularly	Regularly	Regularly	yes	yes	no	yes	yes	no	0	3	female	Never married	5	2	Himdu	0	0	No	0	1	0	0	0	0	0	0	0	0	0	2	No		No	yes	1	1	2	2	2	2	2	2	3	3	3	2	3	1
6	Sometimes	Sometimes	Sometimes	yes	yes	yes	yes	no	yes	0	3	female	Ever married	4	2	Himdu	0	0	No	0	1	1	1	1	0	0	0	0	0	0	1	No	No	No	yes	1	2	2	2	2	2	2	2	2	2	1	1	1	1
5	Regularly	Regularly	Regularly	yes	yes	yes	yes	yes	yes	0	3	male	Never married	5	2	nonhindu	0	0	No	1	1	1	1	1	0	0	0	0	0	0	4	No	No	No	No	1	1	1	1	1	3	3	3	1	1	3	3	1	1
6	Sometimes	Sometimes	Sometimes	no	yes	no	yes	yes	yes	0	2	female	Never married	4	3	Himdu	0	0	No	0	1	0	1	0	0	0	0	0	0	0	1	No	No	yes	yes	0	3	2	3	3	3	3	3	2	3	2	1	3	2
5	Regularly	Regularly	Regularly	yes	yes	yes	yes	yes	yes	1	1	female	Never married	6	2	Himdu	0	0	No	1	1	1	0	0	0	0	0	0	0	0	2	No	No	No	No	0	1	1	1	1	3	3	3	3	3	3	3	1	1
5	Regularly	Regularly	Often	yes	yes	yes	yes	no	yes	0	1	male	Never married	4	2	Himdu	0	1	No	1	0	0	0	0	0	0	0	0	0	0	1	No	No	yes	No	0	1	1	3	1	3	3	3	3	1	2	3	1	1
4	Regularly	Often	Sometimes	yes	yes	no	yes	no	yes	0	3	male	Ever married	3	2	Himdu	1	1	No	1	1	1	0	0	0	0	0	0	0	0	4	No	No	yes	yes	0	3	3	3	3	3	3	3	3	3	2	2	3	2
4	Regularly	Regularly	Regularly	yes	yes	no	no	no	yes	0	3	male	Ever married	3	2	Himdu	1	1	No	0	1	0	0	0	0	0	0	0	0	0	4	No	No	No	yes	1	1	1	2	2	3	2	2	2	3	1	2	1	2
6	Often	Often	Often	yes	yes	yes	yes	no	yes	0	3	female	Never married	5	2	Himdu	0	0	No	0	1	1	1	1	0	0	0	0	0	0	2	No	No	yes	yes	0	3	3	1	2	3	3	3	3	2	1	1	1	1
8	Often	Sometimes	Often	no	no	no	no	no	no	0	2	female	Ever married	1	3	Himdu	0	0	No	1	1	0	1	1	0	0	0	0	0	0	4	No	No	No	No	0	3	2	3	2	3	3	3	2	2	2	1	1	3
8	Regularly	Regularly	Regularly	yes	no	no	no	no	no	0	3	male	Ever married	1	3	Himdu	0	1	No	1	0	0	0	0	0	0	0	0	0	1	1	No	No	No	yes	0	2	3	1	2	1	3	3	1	2	2	1	2	1
3	Never	Sometimes	Sometimes	no	yes	no	no	no	no	1	3	male	Ever married	1	3	Himdu	1	1	No	1	1	0	0	0	1	1	0	0	0	0	3	No	No	No	No	1	3	1	1	1	3	3	1	1	1	1	1	1	2
8	Often	Sometimes	Sometimes	yes	yes	no	no	no	yes	1	3	male	Never married	5	2	Himdu	0	0	No	0	1	0	1	1	0	0	0	0	0	0	2	No	No	No	yes	0	3	3	1	1	3	3	3	1	1	1	1	1	1
4	Sometimes	Regularly	Often	yes	no	no	no	no	no	1	3	female	Never married	6	2	Himdu	0	0	No	1	1	1	1	1	1	0	0	0	0	0	2	No	No	yes	yes	1	3	3	3	3	3	3	3	3	3	2	1	1	1
5	Often	Often	Often	no	no	no	no	no	no	0	3	male	Never married	5	3	Himdu	0	0	No	1	1	0	1	1	1	1	0	0	0	0	2	No	No	No	yes	1	3	3	3	3	3	3	3	3	3	3	3	3	1
6	Sometimes	Often	Sometimes	no	yes	no	yes	yes	yes	1	1	female	Ever married	1	3	Himdu	0	0	No	0	1	1	1	1	1	1	0	1	1	0	1	No	No	yes	yes	1	3	3	3	1	2	3	3	3	3	1	2	1	1
6	Often	Often	Sometimes	yes	yes	no	yes	no	yes	0	3	male	Never married	6	3	Himdu	0	0	No	0	1	1	1	1	1	1	0	1	1	0	2	No	No	yes	yes	1	3	3	3	2	3	3	3	3	1	2	1	1	1
6	Sometimes	Sometimes	Sometimes	no	yes	no	yes	no	yes	1	1	female	Never married	5	2	Himdu	0	0	No	1	1	1	0	0	0	1	0	0	0	0	2	No	No	yes	yes	0	3	3	1	3	3	3	3	1	3	3	3	1	3
5	Sometimes	Sometimes	Often	yes	yes	no	no	yes	yes	0	3	male	Ever married	2	2	Himdu	1	1	No	1	1	1	1	1	1	1	0	0	0	0	4	No	No	yes	yes	1	1	1	3	3	3	3	3	2	3	3	3	3	1
6	Sometimes	Sometimes	Sometimes	no	yes	yes	no	no	no	1	1	male	Ever married	1	3	Himdu	0	0	No	1	1	0	1	1	1	1	0	0	0	0	1	No	No	No	No	1	2	2	3	3	2	3	1	2	2	2	2	2	2
7	Sometimes	Sometimes	Sometimes	no	yes	yes	no	no	yes	0	3	female	Ever married	1	2	Himdu	0	0	No	1	1	0	0	0	0	0	0	0	0	0	3	No	No	No		1	2	2	2	2	2	2	2	2	2	2	2	2	2
9		Regularly	Regularly	no	no	no	no	no	no	0	3	male	Ever married	3	2	Himdu	1	1	No	0	1	0	0	0	0	0	0	0	0	0	4	No	No	No	yes	1	1	1	1	1	1	3	3	2	1	2	2	1	1
5	Regularly	Sometimes	Often	no	no	no	yes	no	no	0	3	female	Ever married	1	3	Himdu	0	0	No	1	1	1	0	0	0	0	0	0	0	0	1	No	No	No	No	0	3	3	3	3	3	3	2	2	2	1	1	1	1
6	Sometimes	Sometimes	Sometimes	yes	yes	yes	yes	no	yes	0	3	female	Never married	5	3	Himdu	0	0	No	1	1	1	1	1	0	0	0	0	0	0	2	No	No	yes	yes	0	1	1	1	1	3	3	3	3	3	2	2	1	1
7	Sometimes	Sometimes	Never	no	no	no	no	no	no	1	2	male	Ever married	3	3	Himdu	1	1	No	1	1	0	0	1	1	0	0	0	0	0	1	No	No	No	yes	1	3	2	2	3	2	2	2	2	3	1	2	3	2
7	Sometimes	Sometimes	Sometimes	yes	yes	yes	yes	no	yes	0	2	female	Ever married	1	2	Himdu	0	0	No	1	1	1	0	0	0	1	0	0	0	0	3	No	No	No	yes	0	2	2	2	2	2	2	2	2	2	2	2	2	2
6	Sometimes	Sometimes	Sometimes	yes	yes	yes	no	no	yes	0	2	female	Never married	4	3	Himdu	0	0	No	0	1	1	1	0	0	1	0	0	0	0	2	No	No	yes	yes	0	1	3	1	1	1	3	3	1	1	1	1	3	1
6	Regularly	Often	Often	no	no	no	yes	no	no	0	3	male	Ever married	1	3	Himdu	1	1	No	1	1	1	0	0	0	0	0	0	0	0	4	No	No	yes	yes	0	3	2	3	3	3	3	1	3	1	1	1	1	1
12	Regularly	Regularly	Regularly	no	no	no	yes	no	no	0	3	male	Never married	5	2	Himdu	0	0	No	1	1	0	0	0	1	0	0	0	0	0	2	No	No	No	yes	0	1	1	3	2	1	1	3	1	1	1	1	1	1
7	Often	Often	Often	yes	yes	no	no	no	no	1	3	female	Ever married	3	3	Himdu	0	0	No	1	1	0	1	1	1	1	0	0	0	0	1	No	No	No	yes	1	3	3	3	1	3	3	3	3	1	2	2	3	3
4	Sometimes	Often	Often	yes	yes	no	no	yes	yes	1	3	female	Ever married	5	3	Himdu	0	0	No	1	1	1	1	1	1	1	0	0	0	0	1	No	No	yes	yes	1	1	1	1	3	3	3	3	3	3	1	1	1	1
16	Never	Never	Regularly	no	no	yes	no	no	yes	1	1	female	Ever married	1	2	Himdu	0	0	No	1	1	0	0	0	1	0	0	0	0	0	1	No	No	No	No	0	1	3	2	2	3	3	3	1	1	1	1	1	1
6	Sometimes	Sometimes	Sometimes	yes	yes	yes	no	yes	yes	1	2	female	Never married	4	2	Himdu	0	0	No	0	1	0	0	1	1	0	0	0	0	0	1	No	No	No	No	0	1	1	1	1	3	3	3	3	3	1	2	2	3
5	Regularly	Regularly	Regularly	no	yes	yes	yes	no	yes	1	1	female	Ever married	1	3	Himdu	0	0	No	0	1	1	0	0	0	0	0	0	1	1	3	No	No	No	No	0	1	1	1	1	1	1	2	2	3	1	3	2	1
13	Regularly	Regularly	Regularly	yes	yes	yes	yes	yes	yes	1	3	female	Ever married	4	2	Himdu	0	0	No	0	1	0	0	0	0	1	0	0	0	0	1	No	No	No	No	0	3	3	3	3	3	3	3	3	3	3	3	3	1
10	Sometimes	Regularly	Regularly	no	yes	no	yes	no	yes	1	3	female	Ever married	5	2	Himdu	0	0	No	0	1	0	0	0	0	1	0	0	0	0	1	No	No	No	No	0	2	2	2	2	2	2	2	2	2	3	2	2	2
5	Regularly	Sometimes	Often	no	yes	no	yes	yes	yes	1	2	female	Ever married	1	2	Himdu	0	0	No	1	1	1	1	1	0	1	0	0	1	1	1	No	No	yes	yes	0	1	2	1	1	1	3	1	1	1	1	1	3	3
4	Regularly	Sometimes	Sometimes	no	yes	no	yes	no	yes	1	2	male	Ever married	1	2	Himdu	1	1	No	1	0	0	0	0	0	0	0	0	0	0	4	No	No	No	yes	0	1	1	3	1	3	3	1	3	1	2	1	1	1
7	Regularly	Never	Often	yes	yes	no	yes	yes	yes	0	2	female	Never married	4	2	Himdu	0	0	No	1	1	1	1	1	0	1	0	0	0	0	1	No	No	yes	yes	1	1	1	1	1	3	3	3	1	1	1	1	1	1
13	Often	Sometimes	Often	yes	yes	no	no	yes	no	1	2	male	Ever married	3	3	Himdu	1	0	No	1	1	0	0	1	1	1	0	0	0	0	4	No	No	No	yes	1	3	3	3	3	2	3	2	2	2	2	2	2	2
13	Often	Often	Often	no	yes	no	no	no	no	0	3	female	Ever married	1	3	Himdu	0	0	No	0	1	0	0	0	1	0	0	0	0	0	1	No	No	No	yes	0	2	3	2	2	1	3	1	1	1	2	1	3	1
13	Often	Sometimes	Often	no	yes	no	yes	no	yes	0	3	female	Ever married	4	3	Himdu	0	0	No	1	1	1	0	0	0	0	0	0	0	0	1	No	No	yes	yes	0	3	2	3	3	3	3	3	3	3	1	1	1	1
4	Often	Often	Often	yes	yes	no	yes	no	no	0	3	female	Ever married	3	2	Himdu	0	0	No	0	1	0	0	0	1	0	0	0	0	0	1	No	No	No	yes	0	1	1	3	2	3	3	3	2	1	1	2	1	1
6	Often	Often	Often	yes	no	no	yes	no	no	0	3	male	Ever married	3	2	Himdu	1	1	No	1	1	0	0	0	0	0	0	0	0	0	4	No	No	No	yes	1	2	3	2	2	3	3	3	2	1	1	1	1	1
13	Sometimes	Sometimes	Often	yes	yes	yes	yes	yes	yes	1	3	male	Ever married	2	2	Himdu	0	0	No	0	1	1	1	1	1	1	0	0	0	0	4	No	No	yes	yes	1	2	2	3	3	3	3	2	2	3	2	2	3	1
2	Never	Never	Never	yes	yes	yes	yes	no	yes	1	2	female	Ever married	1	3	Himdu	0	0	No	1	1	0	0	1	0	0	0	0	0	0	1	No	No	No	No	0	2	3	3	3	3	3	3	2	2	2	2	2	1
4	Never	Never	Never	yes	yes	yes	yes	no	yes	0	2	male	Ever married	2	3	nonhindu	1	1	No	1	1	1	1	1	0	0	0	0	0	1	3	No	No	yes	yes	0	2	2	3	2	2	2	2	2	2	2	2	2	2
4	Never	Never	Never	yes	yes	yes	yes	no	yes	0	2	male	Ever married	2	3	nonhindu	1	1	No	1	1	1	1	1	0	0	0	0	0	1	3	No	No	yes	yes	0	2	2	3	2	2	2	2	2	2	2	2	2	2
6	Often	Sometimes	Sometimes	no	yes	no	yes	no	no	1	3	female	Ever married	4	3	Himdu	0	0	No	1	1	0	1	1	1	1	0	0	0	0	1	No	No	No	yes	1	3	1	1	1	3	3	2	3	3	2	2	3	3
7	Sometimes	Sometimes	Sometimes	yes	no	yes	yes	no	yes	0	3	female	Never married	4	3	Himdu	0	0	No	1	1	1	1	1	0	0	0	0	0	0	2	No	No	yes	yes	1	3	3	3	3	3	3	3	2	2	1	2	2	1
7	Sometimes	Sometimes	Sometimes	yes	yes	yes	yes	no	yes	0	3	female	Never married	4	3	Himdu	0	0	No	1	1	1	1	1	0	0	0	0	0	0	2	No	No	yes	yes	0	1	3	3	3	3	3	3	2	2	2	2	2	3
7	Often	Often	Often	no	no	no	yes	no	no	1	3	male	Never married	4	2	Himdu	0	0	No	1	1	1	0	0	0	0	0	0	0	0	4	No	No	yes	yes	0	3	3	3	3	3	3	2	1	3	1	1	1	1
4	Regularly	Regularly	Regularly	yes	no	yes	no	no	yes	0	1	male	Ever married	3	2	Himdu	1	1	No	1	1	0	0	1	0	1	0	0	0	0	4	No	No	yes	No	1	3	3	3	3	3	3	3	3	1	1	1	1	1
3	Regularly	Sometimes	Often	no	yes	no	no	no	yes	1	1	female	Ever married	1	2	Himdu	0	0	No	1	1	1	1	1	0	0	0	0	0	0	1	No	No	No	yes	0	1	1	1	1	1	1	1	1	1	1	1	1	1
5	Often	Sometimes	Often	yes	yes	no	yes	no	yes	1	3	female	Never married	4	2	Himdu	0	0	No	1	1	1	1	1	1	1	0	0	0	0	2	No	No	yes	yes	1	3	3	1	1	3	3	3	2	2	1	3	1	1
7	Often	Often	Often	no	no	no	yes	no	yes	1	3	female	Ever married	3	2	Himdu	0	0	No	1	1	1	0	0	0	0	0	0	0	0	1	No	No	yes	yes	0	2	2	3	3	3	3	2	1	2	1	1	1	1
5	Often	Sometimes	Often	yes	yes	yes	yes	no	yes	1	3	male	Never married	1	2	Himdu	1	0	No	1	1	1	1	1	1	1	0	0	0	0	4	No	No	yes	yes	1	3	3	2	2	3	3	3	2	2	2	3	3	1
7	Regularly	Regularly	Regularly	yes	yes	yes	yes	no	yes	0	2	male	Ever married	1	2	Himdu	1	1	No	1	1	0	0	1	0	1	0	0	0	0	4	No	No	No	No	1	3	1	3	3	3	3	3	3	3	1	1	1	1
2	Often	Sometimes	Often	no	no	no	yes	no	yes	0	3	female	Ever married	3	2	Himdu	0	0	No	1	1	1	0	0	0	0	0	0	0	0	1	No	No	No	No	0	3	2	3	3	3	3	3	2	2	1	1	1	1
6	Regularly	Sometimes	Sometimes	no	yes	no	yes	no	yes	1	3	male	Ever married	2	2	Himdu	1	1	No	1	1	0	0	0	0	1	0	0	0	0	4	No	No	yes	yes	0	1	2	2	1	3	3	1	3	1	2	1	1	1
6	Often	Never	Sometimes	no	yes	no	no	no	no	1	2	female	Ever married	1	2	Himdu	0	0	No	1	1	0	0	1	0	1	0	0	0	0	1	No	No	No	No	0	2	1	1	1	3	3	1	3	3	2	2	1	1
7	Regularly	Sometimes	Often	no	yes	no	yes	no	no	1	3	female	Ever married	3	2	Himdu	0	0	No	1	1	1	1	1	1	1	0	0	0	0	1	No	No	yes	yes	1	3	1	1	1	3	3	2	3	1	2	3	1	1
6	Often	Regularly	Often	yes	no	no	yes	no	no	0	3	male	Ever married	3	2	Himdu	1	1	No	1	1	0	0	0	0	0	0	0	0	0	4	No	No	No	yes	1	1	3	3	1	3	3	1	1	1	2	2	1	1
4	Never	Never	Never	yes	yes	yes	yes	no	yes	0	2	male	Never married	3	3	nonhindu	1	1	No	1	1	1	1	0	0	0	0	0	0	0	3	No	No	yes	yes	1	1	3	1	1	2	2	2	1	1	3	2	2	2
10	Sometimes	Sometimes	Never	no	no	yes	no	no	no	1	3	female	Ever married	1	3	Himdu	0	0	No	0	1	1	1	0	0	1	0	0	0	0	1	No	No	No	yes	0	1	1	1	3	1	3	3	3	2	1	2	2	2
7	Sometimes	Sometimes	Never	no	no	yes	no	no	yes	0	2	female	Ever married	1	2	Himdu	1	1	No	0	1	0	1	0	0	1	0	0	0	1	4	No	No	No	yes	0	2	2	2	1	2	2	2	2	2	2	2	2	2
19	Regularly	Regularly	Regularly	yes	yes	no	yes	yes	yes	1	3	female	Ever married	6	2	Himdu	0	0	No	0	1	1	1	1	1	1	0	0	0	0	3	No	No	yes	yes	1	1	1	1	1	3	3	3	3	3	3	3	3	1
6	Regularly	Regularly	Sometimes	yes	yes	no	yes	yes	yes	0	3	female	Ever married	3	2	Himdu	0	0	No	0	1	1	1	1	1	1	0	0	0	0	1	No	No	yes	yes	1	3	3	3	3	3	3	3	3	1	1	1	1	1
2	Sometimes	Sometimes	Often	yes	yes	no	yes	yes	no	1	1	female	Ever married	2	2	Himdu	0	0	No	0	1	1	0	0	1	0	0	0	0	0	4	No	No	yes	yes	1	1	1	1	2	1	1	1	1	1	1	1	3	1
4	Sometimes	Sometimes	Never	yes	yes	no	yes	yes	yes	1	3	female	Ever married	3	2	Himdu	0	0	No	0	1	1	1	1	1	1	0	0	0	0	4	No	No	yes	yes	1	2	2	2	2	2	2	2	2	2	2	2	2	2
5	Regularly	Sometimes	Sometimes	yes	yes	no	yes	yes	yes	0	3	male	Never married	1	2	Himdu	0	0	No	0	1	1	1	1	1	1	0	0	0	0	4	No	No	yes	yes	1	1	1	2	3	2	2	2	2	2	2	2	2	1
12	Regularly	Regularly	Regularly	no	yes	no	no	no	no	1	3	female	Ever married	1	2	Himdu	1	0	No	0	1	1	1	1	1	1	0	0	0	0	4	No	No	yes	No	1	1	1	1	1	1	1	1	1	1	1	1	1	1
4				no	no	no	no	no	no	0	3	female	Ever married	6	3	Himdu	1	1	No	0	1	0	0	0	0	1	0	1	1	0	1	yes	yes	yes	yes	0	3	3	2	3	3	3	3	1	3	3	3	1	3
8	Sometimes	Sometimes	Sometimes	no	yes	no	no	no	no	1	3	female	Ever married	1	2	Himdu	0	0	No	1	1	1	0	0	1	0	0	0	0	0	1	No	No	yes	yes	0	1	1	1	1	1	3	1	3	1	1	1	1	1
5	Often	Sometimes	Often	no	no	yes	yes	no	yes	0	3	male	Ever married	4	2	Himdu	1	0	No	1	1	0	1	1	1	0	0	0	0	0	4	No	No	No	yes	1	2	1	1	3	3	3	3	1	2	2	1	1	1
13	Often	Often	Sometimes	yes	no	no	yes	yes	no	1	2	male	Ever married	4	2	Himdu	1	1	No	0	1	1	1	1	1	1	0	0	0	1	4	No	No	yes	yes	1	3	3	3	3	2	2	2	2	2	2	2	2	2
6	Sometimes	Often	Often	no	no	no	no	no	no	0	3	male	Ever married	1	3	Himdu	0	1	No	0	0	0	0	0	0	0	0	1	1	1	4	No	No	No	No	0	1	1	1	1	1	1	1	1	1	1	1	1	1
5	Often	Often	Often	no	no	no	no	no	no	1	2	male	Never married	1	3	Himdu	0	0	No	0	1	0	0	0	0	0	0	0	0	0	4	No	No	No	No	1	3	3	3	1	1	1	1	1	1	1	1	1	3
3	Sometimes		Sometimes	yes	yes	no	yes	no	yes	0	2	male	Ever married	3	2	Himdu	1	1	No	1	1	0	0	1	0	0	0	0	0	0	1	No	No	yes	yes	0	3	3	3	3	3	3	3	3	3	2	2	3	2
5	Often	Sometimes	Sometimes	no	no	no	no	no	no	1	3	female	Ever married	1	3	Himdu	0	0	No	0	0	0	0	0	0	0	0	0	0	1	4	No	No	No	No	0	1	1	1	1	1	1	1	1	1	1	1	1	1
8	Often	Regularly	Often	no	yes	no	yes	no	yes	0	3	female	Ever married	1	2	Himdu	1	0	Yes	0	1	0	0	0	0	0	0	0	0	0	1	No	No	yes	yes	1	3	3	3	3	3	3	3	3	3	1	1	1	2
5	Sometimes	Sometimes	Sometimes	no	no	no	no	yes	no	0	2	male	Ever married	1	2	Himdu	1	0	No	1	1	0	0	0	0	1	0	0	0	0	1	No	No	yes	yes	0	3	3	3	3	3	3	3	3	3	1	2	2	3
4	Sometimes	Sometimes	Sometimes	no	no	no	no	no	no	0	2	female	Ever married	1	2	Himdu	0	0	No	0	0	0	0	0	0	0	0	1	1	1	4	No	No	No	No	0	1	2	2	2	1	2	2	1	2	2	2	2	3
6	Sometimes		Sometimes	yes	yes	no	yes	yes	yes	1	2	male	Ever married	3	3	Himdu	0	1	No	0	1	0	1	0	0	0	0	0	0	0	4	No	No	yes	yes	0	3	3	3	3	3	2	3	2	3	3	2	3	2
5	Never	Never	Never	no	yes	yes	yes	yes	yes	0	2	female	Ever married	3	3	Himdu	0	0	No	0	1	0	1	0	0	0	0	0	0	0	1	No	No	No	yes	0	3	3	3	2	3	3	3	2	3	2	2	2	1
6	Sometimes	Sometimes	Sometimes	yes	yes	yes	no	no	yes	0	2	female	Never married	1	3	Himdu	0	0	No	1	1	1	1	1	0	0	0	1	1	1	1	No	No	yes	yes	1	2	2	2	2	2	2	2	2	2	2	2	2	2
7	Sometimes	Sometimes	Sometimes	yes	yes	yes	no	no	yes	1	2	female	Ever married	5	2	Himdu	0	0	No	1	1	0	1	1	0	0	0	1	1	1	1	No	No	No	yes	1	1	2	3	2	2	2	2	3	3	2	2	3	1
8	Sometimes	Sometimes	Sometimes	yes	yes	yes	yes	no	yes	1	2	female	Ever married	4	3	Himdu	0	0	No	1	1	0	0	1	1	0	0	0	0	0	1	No	No	No	yes	0	1	1	2	1	2	3	3	3	3	2	2	3	1
2	Never	Never	Never	no	no	no	no	no	no	0	2	male	Ever married	3	3	Himdu	0	1	No	1	0	0	0	0	0	0	0	1	1	1	4	No	No	No	No	0	1	1	1	1	1	1	1	1	2	2	2	2	2
5	Often	Often	Often	no	yes	yes	yes	no	yes	1	1	male	Never married	5	3	Himdu	0	0	No	0	1	1	1	0	0	1	0	0	0	0	1	No	No	yes	yes	0	2	1	2	2	3	3	3	3	3	1	1	1	1
7	Sometimes	Sometimes	Sometimes	yes	yes	yes	yes	yes	yes	1	1	male	Ever married	3	3	Himdu	1	1	No	1	1	1	0	0	0	1	0	1	1	0	4	No	No	No	No	0	2	2	2	1	2	2	2	3	3	3	1	1	3
5	Regularly	Regularly	Regularly	yes	yes	yes	yes	no	yes	1	1	female	Ever married	1	3	nonhindu	0	0	No	0	1	0	1	1	1	1	0	0	0	0	1	No	No	No	yes	0	1	1	2	2	3	3	3	1	1	3	1	1	1
6	Regularly	Regularly	Regularly	no	yes	yes	yes	no	yes	1	2	female	Ever married	1	3	Himdu	0	0	No	1	1	0	1	0	0	0	0	0	0	0	1	No	No	No	yes	0	3	1	2	2	3	3	3	3	1	3	3	1	1
11	Never	Never	Never	yes	yes	yes	no	no	yes	1	1	female	Ever married	1	3	Himdu	0	0	No	1	1	0	1	1	0	0	0	0	0	0	1	No	No	No	yes	0	2	2	3	2	3	3	3	2	2	2	2	2	1
6	Never	Never	Never	no	no	no	no	no	no	1	1	male	Ever married	1	3	Himdu	1	0	No	1	1	0	0	1	0	0	0	1	1	1	1	No	No	No	No	0	2	3	2	1	2	2	2	2	2	2	2	2	2
5	Sometimes	Sometimes	Sometimes	yes	yes	yes	no	yes	yes	0	1	male	Ever married	3	3	Himdu	0	0	No	1	1	1	1	0	0	0	0	0	0	0	1	No	No	yes	yes	0	3	3	3	2	3	3	3	3	2	2	2	2	1
9	Never	Never	Never	no	no	no	no	no	no	1	1	female	Ever married	2	2	Himdu	0	0	No	0	1	0	0	1	0	0	0	0	0	1	4	No	No	No	No	0	2	2	2	2	2	2	2	2	2	2	2	2	2
5	Sometimes	Sometimes	Sometimes	yes	yes	yes	yes	no	yes	1	2	female	Ever married	5	2	Himdu	0	0	No	0	0	0	0	0	0	0	0	0	0	0	1	No	No	yes	yes	0	1	1	1	1	3	1	3	2	2	2	2	2	1
9	Regularly	Sometimes	Regularly	yes	no	yes	yes	yes	yes	0	1	female	Ever married	5	2	Himdu	0	0	No	0	1	1	1	0	0	1	0	0	0	0	1	No	No	yes	yes	0	2	1	3	2	3	3	3	1	1	3	3	3	3
8	Regularly	Regularly	Regularly	no	no	yes	no	no	yes	1	1	female	Ever married	1	2	Himdu	0	0	No	0	1	0	0	1	0	0	0	0	0	1	1	No	No	No	yes	0	2	2	1	1	2	2	2	2	1	2	2	2	2
6	Regularly	Regularly	Regularly	yes	no	yes	yes	no	yes	0	3	male	Never married	4	3	Himdu	0	0	No	0	1	1	1	0	0	1	0	1	1	0	1	No	No	yes	yes	0	1	1	1	1	3	3	3	1	3	1	3	1	1
11	Regularly	Regularly	Regularly	yes	yes	yes	no	no	yes	1	2	male	Ever married	4	2	Himdu	0	0	No	0	1	0	1	1	0	1	0	0	0	0	1	No	No	No	yes	0	1	1	3	2	3	3	3	2	1	1	1	1	1
	Regularly	Sometimes	Regularly	yes	no	yes	no	no	yes	0	2	female	Ever married	1	2	Himdu	0	0	No	1	1	0	0	1	0	0	0	0	0	0	1	No	No	No	No	0	2	2	1	1	3	3	3	2	3	2	3	2	2
10	Regularly	Regularly	Regularly	no	yes	yes	no	no	yes	0	3	male	Never married	2	3	nonhindu	0	0	No	1	1	1	1	1	0	0	0	0	0	0	4	No	No	yes	yes	1	3	1	3	2	3	3	3	1	3	1	3	1	1
9	Regularly	Regularly	Regularly	yes	no	yes	no	no	yes	1	3	male	Never married	4	3	Himdu	0	0	No	1	1	0	0	1	0	1	0	0	0	0	4	No	No	No	yes	1	2	1	2	1	3	3	3	1	1	1	1	1	3
6	Often	Regularly	Often	no	no	yes	no	no	yes	0	2	male	Ever married	3	2	Himdu	0	0	No	1	1	0	0	1	0	0	0	0	0	0	4	No	No	No	No	0	3	1	2	1	3	3	3	2	1	1	1	1	2
5	Sometimes	Sometimes	Sometimes	yes	yes	yes	yes	no	yes	0	2	male	Ever married	6	2	Himdu	1	1	No	0	1	1	1	1	0	0	0	0	0	0	3	No	No	yes	yes	0	2	3	3	1	3	3	3	3	3	2	2	2	1
7	Often	Often	Often	yes	yes	yes	yes	no	yes	1	3	male	Never married	5	3	Himdu	0	0	No	0	1	0	1	1	0	0	0	0	0	0	2	No	No	yes	yes	1	1	1	1	1	3	3	3	2	1	1	1	1	1
8	Never	Never	Never	yes	yes	yes	yes	no	yes	1	1	male	Ever married	3	2	Himdu	1	1	No	1	1	0	1	0	0	0	0	0	0	0	3	No	No	No	yes	1	1	1	1	1	3	3	3	3	3	2	2	2	1
6	Sometimes	Sometimes	Sometimes	yes	yes	yes	yes	no	yes	0	2	female	Never married	1	2	Himdu	0	0	No	1	0	0	0	0	0	0	0	0	0	1	2	No	No	yes	yes	0	1	1	1	1	3	3	3	3	3	2	2	2	1
9	Often	Often	Often	yes	no	yes	no	no	yes	1	3	male	Ever married	1	3	Himdu	0	0	No	0	1	0	0	1	0	0	0	0	0	0	4	No	No	No	No	1	3	1	2	1	3	3	3	1	3	1	1	1	1
5	Sometimes	Sometimes	Sometimes	yes	yes	yes	yes	no	yes	1	2	male	Ever married	1	2	Himdu	0	0	No	0	1	0	0	0	0	0	0	0	0	0	1	No	No	No	No	1	1	3	2	3	3	3	3	3	2	2	2	2	1
3	Often	Often	Often	yes	yes	yes	yes	no	yes	1	3	female	Ever married	6	2	Himdu	0	0	No	0	1	1	1	0	0	0	0	0	0	0	1	No	No	yes	yes	0	2	2	2	2	2	2	2	1	3	1	2	2	3
5	Sometimes	Sometimes	Sometimes	yes	yes	yes	yes	no	yes	0	3	female	Ever married	3	2	Himdu	0	0	No	0	1	0	0	1	1	0	0	0	0	0	1	No	No	No	yes	1	1	3	3	1	3	3	3	2	2	2	2	2	1
7	Sometimes	Sometimes	Sometimes	yes	yes	yes	yes	no	yes	0	2	female	Ever married	3	2	Himdu	0	0	No	0	1	1	1	1	0	0	0	0	0	0	1	No	No	No	No	0	1	2	2	1	2	1	3	1	1	2	2	2	1
6	Sometimes	Sometimes	Sometimes	yes	yes	yes	no	no	yes	0	2	female	Ever married	4	3	Himdu	0	0	No	0	1	1	1	1	0	0	0	0	0	0	1	No	No	yes	yes	1	2	1	3	1	3	3	3	2	1	1	1	1	1
5	Often	Often	Often	yes	yes	yes	no	no	yes	0	3	female	Never married	4	2	Himdu	0	0	No	0	1	1	1	1	0	0	0	0	0	0	2	No	No	yes	yes	1	1	1	1	1	3	3	3	2	1	1	1	1	1
5	Regularly	Regularly	Regularly	yes	no	yes	no	no	no	0	3	female	Never married	4	2	Himdu	0	0	No	0	1	0	0	1	0	0	0	0	0	0	1	No	No	No	yes	0	2	1	2	1	3	3	3	3	2	1	1	1	1
8	Often	Often	Often	yes	no	yes	yes	yes	yes	0	3	male	Never married	4	2	Himdu	0	0	No	1	1	1	1	0	0	0	0	1	1	1	1	No	No	yes	No	0	3	1	2	2	2	2	2	2	3	1	1	3	1
5	Regularly	Regularly	Regularly	yes	no	yes	no	no	yes	0	2	female	Ever married	1	2	Himdu	0	0	No	0	1	0	0	1	0	1	0	0	0	0	1	No	No	No	No	0	1	1	2	1	3	3	3	3	1	1	1	1	1
8	Regularly	Regularly	Regularly	yes	no	yes	no	no	yes	0	2	female	Ever married	3	2	Himdu	0	0	No	1	1	0	1	0	0	0	0	0	0	0	1	No	No	No	No	0	2	3	2	1	3	3	3	2	1	1	1	1	1
15	Regularly	Regularly	Regularly	yes	yes	yes	yes	yes	yes	1	3	female	Never married	5	2	Himdu	0	0	No	0	1	0	1	1	0	1	0	0	0	0	1	No	No	No	yes	1	3	3	3	3	3	3	3	1	3	1	1	1	3
6	Regularly	Regularly	Regularly	yes	no	yes	no	no	yes	0	3	male	Ever married	2	2	Himdu	1	1	No	1	1	0	0	0	0	1	0	0	0	0	4	No	No	No	No	1	3	1	2	2	3	3	3	1	1	1	1	1	1
6	Regularly	Regularly	Regularly	yes	no	yes	yes	no	yes	1	3	male	Never married	5	2	Himdu	0	0	No	0	1	1	1	0	0	1	0	0	0	0	1	No	No	yes	yes	1	1	1	3	3	3	3	3	2	3	1	3	3	2
4	Regularly	Regularly	Regularly	yes	no	yes	yes	no	yes	0	3	male	Never married	4	2	Himdu	0	0	No	1	1	1	1	1	0	1	0	0	0	0	1	No	No	yes	No	0	3	1	2	1	3	3	3	3	1	1	1	1	1
14	Sometimes	Often	Regularly	no	no	yes	no	no	yes	0	2	female	Ever married	1	2	Himdu	0	0	No	1	1	0	0	0	0	1	1	0	0	0	1	No	No	No	No	1	2	1	2	2	3	3	3	2	1	1	1	1	1
3	Sometimes	Sometimes	Sometimes	yes	no	yes	no	no	yes	0	2	male	Ever married	1	2	Himdu	0	1	No	1	1	0	0	0	0	0	1	0	1	1	4	No	No	No	No	1	1	1	2	1	3	3	3	2	2	1	1	1	1
8	Sometimes	Sometimes	Sometimes	yes	yes	yes	yes	yes	yes	0	3	male	Never married	6	3	Himdu	0	0	No	1	0	0	0	0	0	0	0	1	1	1	2	No	No	yes	yes	0	1	1	1	1	2	2	2	2	2	2	2	2	3
7	Sometimes	Sometimes	Sometimes	yes	yes	yes	no	no	yes	0	3	female	Never married	4	2	Himdu	0	0	No	1	1	1	1	0	0	0	0	0	0	0	2	No	No	yes	yes	1	1	1	1	1	3	3	3	1	1	2	1	1	1
6	Often	Often	Often	yes	yes	yes	yes	no	yes	0	2	male	Never married	4	2	Himdu	0	0	No	1	1	1	1	1	0	0	0	0	0	0	2	No	No	yes	yes	1	1	1	1	1	3	2	3	2	2	1	1	1	1
5	Never	Never	Never	yes	yes	yes	yes	no	yes	0	2	male	Ever married	3	2	Himdu	1	1	No	1	1	1	1	0	0	0	0	1	1	1	3	No	No	No	yes	1	2	2	3	2	3	3	3	1	1	1	1	1	1
6	Never	Never	Never	yes	yes	yes	no	yes	yes	1	2	female	Ever married	3	3	Himdu	0	0	No	1	1	0	1	1	0	0	0	1	1	0	1	No	No	No	yes	1	1	3	2	1	3	3	3	2	2	2	1	1	2
3	Never	Never	Never	no	yes	yes	yes	no	yes	0	2	male	Ever married	1	3	Himdu	1	0	No	1	0	0	0	0	0	0	0	0	0	0	3	No	No	yes	yes	0	1	1	1	1	2	2	2	2	2	2	2	2	1
5	Sometimes	Sometimes	Sometimes	yes	yes	yes	yes	no	yes	0	2	female	Ever married	4	3	Himdu	0	0	No	0	1	1	1	0	0	0	0	0	0	0	1	No	No	yes	yes	1	2	2	2	2	3	3	3	2	3	2	2	2	1
7	Sometimes	Sometimes	Sometimes	yes	yes	yes	yes	no	yes	1	3	male	Ever married	3	3	Himdu	0	1	No	1	1	0	1	0	0	0	0	0	0	0	3	No	No	yes	yes	1	1	1	1	1	3	3	3	1	2	2	2	1	1
7	Sometimes	Sometimes	Sometimes	yes	yes	yes	no	no	yes	0	3	male	Ever married	4	3	Himdu	1	1	No	1	1	0	1	1	0	0	0	0	0	0	3	No	No	No	yes	1	1	1	1	1	3	3	3	1	3	2	2	2	1
5	Sometimes	Sometimes	Sometimes	yes	yes	yes	no	no	yes	0	3	male	Ever married	2	3	Himdu	0	1	No	1	1	0	1	1	0	0	0	0	0	0	3	No	No	No	yes	1	1	1	1	1	1	1	3	2	2	2	2	2	1
10	Sometimes	Sometimes	Regularly	yes	no	yes	no	no	yes	0	2	male	Ever married	1	3	Himdu	0	1	No	1	1	0	0	0	0	0	1	0	0	0	3	No	No	No	No	1	2	1	2	1	3	3	3	1	1	1	2	1	3
4	Regularly	Regularly	Regularly	yes	no	yes	no	no	yes	0	2	male	Ever married	3	2	Himdu	0	1	No	1	1	0	0	1	0	1	0	0	0	0	4	No	No	No	No	1	2	2	2	1	3	3	3	1	1	1	1	1	1
6	Regularly	Regularly	Regularly	yes	no	yes	yes	no	yes	0	3	male	Never married	4	2	Himdu	0	0	No	1	1	1	0	0	0	0	0	0	0	0	4	No	No	yes	No	1	2	1	1	1	3	3	3	1	1	1	1	1	1
7	Often	Often	Often	yes	no	yes	no	no	yes	0	3	male	Ever married	1	2	Himdu	0	0	No	1	1	0	0	0	0	1	0	0	0	0	4	No	No	No	No	1	2	1	1	1	3	3	3	2	3	1	1	3	2
4	Regularly	Regularly	Regularly	yes	no	yes	yes	no	yes	1	3	female	Never married	5	2	Himdu	0	0	No	1	1	1	1	0	0	0	0	0	0	0	2	No	No	yes	yes	0	2	1	3	2	3	3	3	1	3	1	1	1	1
14	Often	Often	Often	yes	no	yes	yes	no	yes	1	3	male	Ever married	4	2	Himdu	0	0	No	0	0	0	0	0	0	0	0	1	1	0	4	No	No	No	No	0	1	1	1	1	1	3	1	1	1	1	1	1	2
13	Never	Never	Never	no	yes	yes	no	no	yes	0	2	male	Ever married	1	3	Himdu	0	0	No	1	0	0	0	0	0	0	0	1	1	1	1	No	No	No	No	0	1	2	3	1	1	3	3	3	1	3	3	1	2
5	Never	Never	Never	yes	yes	yes	yes	yes	yes	0	3	female	Ever married	2	3	Himdu	0	0	No	1	0	0	0	0	0	0	0	0	0	0	1	No	No	No	No	0	2	2	1	1	1	1	1	1	1	1	1	2	1
4	Sometimes	Sometimes	Sometimes	yes	yes	yes	yes	yes	yes	1	2	male	Never married	3	3	Himdu	1	0	No	1	1	0	1	1	0	0	0	0	0	0	2	No	No	No	No	1	1	1	1	1	1	2	2	2	1	1	1	2	1
7	Sometimes	Sometimes	Sometimes	yes	yes	yes	yes	no	yes	0	2	female	Never married	5	3	Himdu	0	0	No	1	1	0	1	1	0	0	0	0	0	0	1	No	No	yes	No	1	3	1	1	1	1	1	3	3	3	2	2	1	1
10	Sometimes	Sometimes	Sometimes	yes	yes	yes	yes	yes	yes	0	2	female	Never married	3	3	Himdu	0	0	No	1	0	0	0	0	0	0	0	0	0	0	2	No	No	yes	yes	0	1	1	1	1	3	3	3	2	2	3	3	3	1
6	Never	Never	Never	no	yes	yes	yes	no	yes	1	3	male	Ever married	1	3	Himdu	0	0	No	1	0	0	0	0	0	0	0	1	1	1	3	No	No	No	yes	0	1	1	1	1	2	3	2	2	2	2	2	2	3
8	Never	Never	Never	no	yes	yes	yes	yes	yes	1	3	male	Ever married	1	3	Himdu	1	1	No	1	1	0	1	0	0	0	0	1	1	1	3	No	No	No	No	0	1	1	1	1	1	1	2	2	2	2	2	2	2
6	Sometimes	Sometimes	Sometimes	yes	yes	yes	yes	no	yes	0	2	female	Never married	2	3	Himdu	0	0	No	1	1	1	0	1	0	0	0	0	0	0	1	No	No	yes	yes	0	1	1	1	1	3	3	3	1	1	1	1	1	1
7	Sometimes	Sometimes	Sometimes	yes	yes	yes	no	no	yes	1	2	female	Ever married	3	3	Himdu	0	0	No	1	1	0	1	1	1	0	0	1	1	0	1	No	No	No	yes	1	1	3	3	1	3	3	3	3	3	2	2	2	1
10	Often	Often	Often	yes	yes	yes	yes	no	yes	1	3	male	Ever married	4	2	Himdu	1	0	No	0	1	0	1	1	0	0	0	0	0	0	4	No	No	yes	yes	1	1	1	1	1	3	3	3	2	2	2	2	2	1
8	Sometimes	Sometimes	Sometimes	yes	yes	yes	yes	no	yes	1	3	female	Never married	4	3	Himdu	0	0	No	1	1	1	1	1	0	0	0	1	1	0	1	No	No	yes	yes	1	1	1	1	1	2	2	2	2	2	2	2	2	2
2	Never	Never	Never	no	yes	yes	yes	yes	yes	1	3	female	Ever married	1	3	Himdu	0	0	No	1	1	0	0	1	0	0	0	1	1	1	1	No	No	No	yes	0	1	1	1	1	2	2	2	2	2	2	2	2	2
9	Sometimes	Sometimes	Sometimes	yes	yes	yes	no	no	yes	0	3	female	Ever married	4	3	Himdu	0	0	No	1	1	1	1	1	0	0	0	0	0	0	1	No	No	No	yes	0	1	1	1	1	3	3	3	2	1	1	1	2	1
5	Never	Never	Never	yes	yes	yes	no	no	yes	0	3	male	Ever married	1	3	nonhindu	1	0	No	1	1	0	0	1	0	0	0	1	1	1	3	No	No	No	yes	1	1	1	1	1	1	2	2	2	2	3	3	3	3
16	Sometimes	Sometimes	Sometimes	yes	yes	yes	yes	no	yes	1	3	female	Ever married	2	3	Himdu	0	0	No	1	1	0	0	1	0	0	0	0	0	0	1	No	No	No	yes	1	3	3	3	3	3	3	3	3	3	2	2	2	1
13	Sometimes	Sometimes	Sometimes	yes	yes	yes	yes	no	yes	1	2	female	Ever married	3	2	Himdu	0	0	No	0	1	0	0	1	0	0	0	0	0	0	1	No	No	No	yes	0	3	3	3	2	3	3	3	3	3	2	2	2	1
13	Often	Often	Often	yes	no	yes	no	no	yes	0	3	male	Ever married	3	2	Himdu	1	0	No	1	1	0	1	1	0	0	0	1	1	0	4	No	No	No	No	1	2	1	3	1	2	3	3	1	3	3	1	1	3
11	Regularly	Regularly	Sometimes	yes	yes	yes	no	no	yes	0	3	female	Ever married	2	2	Himdu	0	0	No	1	1	0	1	1	0	0	0	0	0	0	1	No	No	No	No	0	3	1	1	1	1	3	3	1	3	1	1	1	1
12	Often	Often	Sometimes	yes	no	yes	no	no	yes	0	3	female	Ever married	1	2	Himdu	0	0	No	1	1	0	1	1	0	0	0	0	0	0	1	No	No	No	No	0	3	1	2	2	3	3	2	2	3	1	1	1	1
7	Often	Often	Often	yes	no	no	no	yes	yes	1	3	female	Ever married	1	2	Himdu	0	0	No	1	1	0	1	1	0	0	0	0	0	0	1	No	No	No	No	0	2	1	2	1	3	3	3	2	1	1	1	1	1
7	Often	Often	Often	yes	no	yes	no	no	yes	0	3	female	Never married	3	2	Himdu	0	0	No	1	1	0	0	1	0	0	0	0	0	0	1	No	No	No	No	0	2	1	1	1	3	3	3	2	3	1	1	1	3
6	Often	Often	Regularly	yes	no	yes	no	no	yes	0	3	male	Never married	3	2	Himdu	0	0	No	1	1	0	0	1	0	1	0	0	0	0	1	No	No	No	No	0	1	1	1	1	2	2	3	2	1	1	1	1	1
7	Often	Sometimes	Often	yes	yes	no	no	no	yes	0	3	female	Never married	3	2	Himdu	0	0	No	1	1	0	0	1	0	0	0	0	0	0	1	No	No	No	No	0	2	1	1	1	3	3	2	3	3	1	1	1	2
8	Often	Regularly	Sometimes	yes	no	yes	yes	no	yes	0	3	male	Ever married	3	3	Himdu	0	1	No	1	1	0	0	0	0	1	0	0	0	0	4	No	No	yes	No	1	1	1	2	1	1	2	3	3	1	1	1	1	1
7	Never	Sometimes	Regularly	yes	no	yes	no	no	yes	1	3	male	Ever married	1	2	Himdu	0	1	No	1	1	0	0	1	0	0	0	0	0	0	1	No	No	No	No	0	3	1	2	1	3	3	3	2	1	1	3	1	1
8	Sometimes	Regularly	Often	yes	yes	yes	yes	yes	yes	0	3	male	Never married	4	1	nonhindu	0	0	No	0	1	1	0	1	0	1	0	1	1	1	4	No	No	yes	No	1	1	1	1	1	2	3	3	3	3	1	1	1	2
9	Sometimes	Regularly	Regularly	yes	no	yes	no	no	yes	0	2	female	Ever married	1	2	Himdu	0	0	No	1	1	0	0	1	0	0	0	0	0	0	1	No	No	No	No	0	1	3	2	1	3	1	3	2	1	3	1	1	1
5	Often	Sometimes	Regularly	yes	no	yes	yes	no	yes	0	2	female	Ever married	4	3	Himdu	0	0	No	1	1	0	0	1	1	1	0	0	0	0	1	No	No	No	No	0	3	2	1	1	3	3	3	1	1	1	1	3	1
10	Regularly	Regularly	Regularly	yes	yes	yes	yes	yes	yes	0	3	male	Ever married	5	2	Himdu	0	0	No	0	0	0	0	0	0	0	0	0	0	0	4	No	No	No	No	0	1	1	1	1	2	3	3	3	3	1	3	1	1
11	Sometimes	Often	Often	yes	no	yes	yes	no	yes	1	3	female	Ever married	3	3	Himdu	0	0	No	0	1	0	0	1	0	1	0	0	0	0	1	No	No	No	No	0	3	3	1	1	3	3	3	3	3	3	1	2	2
7	Often	Often	Sometimes	yes	yes	yes	no	yes	yes	0	2	female	Ever married	3	3	Himdu	0	0	No	0	1	0	1	1	1	1	0	0	0	0	1	No	No	No	yes	0	1	1	2	1	3	3	3	1	3	1	3	3	1
9	Sometimes	Sometimes	Sometimes	yes	yes	yes	yes	no	yes	0	2	female	Ever married	3	2	Himdu	0	0	No	0	0	0	0	0	0	0	0	0	0	0	1	No	No	No	yes	0	1	1	1	1	1	3	1	1	1	1	1	1	1
8	Sometimes	Sometimes	Sometimes	yes	yes	yes	yes	yes	yes	0	2	female	Ever married	1	3	Himdu	0	0	No	1	1	0	0	0	0	0	0	0	0	0	1	No	No	No	No	1	1	1	1	1	3	3	3	3	3	2	2	3	2
5	Sometimes	Sometimes	Sometimes	yes	yes	yes	yes	yes	yes	0	3	female	Ever married	4	3	Himdu	0	0	No	0	0	0	0	0	0	0	0	0	0	0	1	No	No	No	yes	0	1	1	1	1	3	3	3	3	2	2	2	2	1
13	Sometimes	Sometimes	Sometimes	yes	yes	yes	yes	no	yes	1	2	female	Ever married	1	3	Himdu	1	0	No	1	1	0	0	1	1	1	0	1	1	1	1	No	No	No	No	0	2	3	2	2	3	3	3	3	3	2	2	3	2
8	Sometimes	Sometimes	Sometimes	yes	yes	yes	no	no	yes	0	2	female	Ever married	4	3	Himdu	0	0	No	1	1	0	1	0	1	0	0	1	1	0	1	No	No	No	No	0	1	1	1	1	3	3	3	2	3	1	1	2	1
11	Sometimes	Often	Never	yes	yes	yes	yes	no	yes	1	3	male	Ever married	4	2	Himdu	1	1	No	0	1	1	1	0	0	0	0	0	0	0	3	No	No	yes	yes	0	1	1	1	1	3	3	3	3	3	1	1	1	1
4	Sometimes	Regularly	Regularly	yes	yes	yes	no	no	yes	0	3	female	Ever married	5	2	Himdu	0	0	No	0	1	1	1	1	0	0	0	0	0	0	1	No	No	yes	yes	0	1	3	1	1	3	3	3	2	1	1	1	1	1
11	Never	Never	Never	no	yes	yes	no	no	yes	0	2	female	Ever married	1	3	Himdu	1	0	No	1	1	0	0	1	0	0	0	1	1	0	1	No	No	No	yes	0	1	1	1	1	3	3	3	1	1	1	1	1	1
5	Never	Never	Never	yes	yes	yes	yes	yes	yes	0	3	male	Ever married	4	2	nonhindu	0	0	No	0	1	1	1	1	0	0	0	0	0	0	3	No	No	yes	yes	1	1	1	1	1	3	3	3	1	1	2	1	2	1
8	Sometimes	Sometimes	Sometimes	yes	yes	yes	yes	no	yes	0	3	male	Ever married	3	3	Himdu	1	1	No	1	0	0	0	0	0	0	0	0	0	0	3	No	No	yes	yes	0	1	1	1	1	3	3	3	2	2	2	2	2	2
11	Often	Sometimes	Sometimes	yes	yes	yes	no	no	yes	0	2	male	Ever married	1	3	Himdu	1	1	No	1	1	0	1	1	0	0	0	0	0	0	3	No	No	No	yes	0	1	1	1	1	3	3	3	2	2	2	3	1	1
7	Sometimes	Sometimes	Sometimes	yes	yes	yes	yes	no	yes	0	3	male	Never married	6	2	nonhindu	0	0	No	0	0	0	0	0	0	0	0	1	1	1	2	No	No	yes	yes	0	1	1	1	1	2	2	2	3	3	3	2	3	2
4	Sometimes	Sometimes	Sometimes	yes	yes	yes	yes	no	yes	0	1	male	Never married	4	3	Himdu	1	1	No	1	0	0	0	0	0	0	0	1	1	0	1	No	No	No	yes	0	1	1	1	1	1	2	2	3	3	2	2	2	2
4	Regularly	Sometimes	Sometimes	yes	yes	yes	yes	no	yes	0	3	male	Ever married	6	2	Himdu	0	0	No	0	1	1	1	1	0	0	0	0	0	0	4	No	No	yes	yes	1	2	3	2	2	3	3	3	2	2	2	2	1	3
7	Often	Regularly	Regularly	yes	yes	yes	yes	no	yes	0	3	male	Ever married	3	2	Himdu	0	1	No	1	1	0	0	1	0	0	0	0	0	0	4	No	No	No	No	1	1	1	1	2	3	3	3	1	1	1	3	3	1
6	Regularly	Regularly	Regularly	yes	yes	yes	yes	yes	yes	0	3	female	Never married	5	3	Himdu	0	0	No	0	1	0	0	1	0	1	0	0	0	0	1	No	No	yes	No	0	3	1	2	1	3	3	3	3	3	3	1	3	1
7	Often	Often	Regularly	no	no	yes	no	no	yes	1	3	male	Ever married	1	2	Himdu	0	0	No	1	1	0	0	1	0	0	0	0	0	0	1	No	No	No	No	0	3	3	3	2	3	3	3	2	3	1	3	1	1
8	Regularly	Regularly	Regularly	yes	yes	yes	no	yes	yes	0	2	female	Never married	3	1	Himdu	0	0	No	1	1	0	0	1	0	0	1	0	0	0	1	No	No	No	No	1	3	3	3	3	3	3	3	3	3	2	3	3	3
6	Often	Often	Often	yes	yes	yes	yes	no	yes	0	3	male	Never married	3	3	Himdu	0	0	No	1	1	0	0	0	0	1	0	0	0	0	1	No	No	yes	No	1	1	1	1	1	1	3	3	1	1	2	3	3	3
7	Often	Regularly	Often	yes	yes	yes	no	no	yes	0	3	female	Never married	3	2	Himdu	0	0	No	0	1	0	0	1	1	1	0	0	0	0	1	No	No	yes	No	1	3	1	3	2	3	3	3	3	3	3	3	3	1
9	Often	Regularly	Often	yes	yes	yes	yes	no	yes	1	3	female	Never married	6	1	Himdu	0	0	No	0	1	1	0	1	1	1	0	0	0	0	2	No	No	yes	yes	1	1	1	3	1	3	3	2	1	3	2	3	3	1
7	Often	Regularly	Regularly	yes	no	yes	yes	no	yes	0	3	male	Ever married	3	2	Himdu	1	1	No	1	1	0	1	1	1	1	0	0	0	0	4	No	No	yes	No	1	3	1	2	2	3	3	3	3	3	2	1	2	1
5	Regularly	Regularly	Regularly	yes	yes	yes	no	no	yes	0	3	male	Ever married	3	1	Himdu	0	0	No	1	1	0	0	1	1	1	0	0	0	0	4	No	No	No	yes	1	3	1	1	1	3	2	3	3	1	3	3	3	1
7	Often	Regularly	Often	yes	no	yes	yes	yes	yes	0	3	male	Ever married	3	2	Himdu	0	0	No	1	1	0	0	1	1	1	0	1	1	0	4	No	No	No	No	1	1	1	1	1	3	2	3	3	3	3	1	3	2
8	Sometimes	Sometimes	Often	yes	yes	no	yes	no	no	0	3	female	Ever married	3	3	Himdu	0	0	No	1	1	0	1	1	1	0	0	1	1	0	1	No	No	No	yes	0	1	1	1	1	3	3	3	3	3	1	1	3	1
6	Sometimes	Often	Sometimes	yes	yes	yes	yes	no	no	0	3	male	Ever married	5	3	Himdu	1	1	No	1	1	1	1	0	0	0	0	0	0	0	3	No	No	yes	yes	1	1	1	1	1	3	3	3	3	3	1	1	1	1
5	Sometimes	Sometimes	Regularly	yes	yes	yes	yes	no	yes	0	3	male	Never married	5	3	Himdu	0	0	No	1	1	1	1	1	1	0	0	1	1	0	2	No	No	yes	yes	0	2	2	2	1	3	3	3	2	2	1	1	2	1
3	Often	Regularly	Often	yes	yes	yes	yes	no	yes	0	3	male	Never married	6	2	Himdu	0	0	No	0	1	1	1	1	1	0	0	1	1	0	2	No	No	yes	yes	0	1	3	2	1	2	2	2	3	2	2	2	2	1
10	Often	Regularly	Regularly	yes	no	yes	yes	no	yes	0	3	female	Never married	5	2	Himdu	0	0	No	1	1	0	0	1	1	1	0	0	0	0	1	No	No	No	No	0	3	3	3	2	3	3	3	3	3	1	3	3	1
12	Never	Sometimes	Sometimes	yes	yes	yes	yes	no	yes	0	3	male	Ever married	4	3	Himdu	1	1	No	1	1	1	1	0	0	0	0	1	1	1	3	No	No	yes	yes	1	1	1	1	1	2	2	1	3	1	2	2	2	1
3	Regularly	Regularly	Regularly	yes	no	yes	yes	no	yes	0	3	male	Ever married	4	2	Himdu	1	0	No	1	1	0	0	1	0	1	0	0	0	0	4	No	No	No	yes	1	3	3	1	3	3	1	3	2	3	1	1	3	1
2	Sometimes	Often	Sometimes	yes	yes	yes	yes	no	yes	0	3	male	Never married	1	2	Himdu	1	0	No	1	1	1	1	0	0	0	0	0	0	0	3	No	No	yes	yes	1	1	1	1	1	3	3	3	2	3	1	1	3	1
6	Often	Regularly	Regularly	no	no	yes	no	yes	yes	0	2	male	Never married	3	2	Himdu	0	0	No	1	1	0	0	1	0	1	0	0	0	0	2	No	No	No	No	1	3	3	1	1	1	3	3	3	3	3	1	1	3
7	Sometimes	Often	Often	yes	yes	yes	yes	no	yes	0	3	male	Never married	3	2	Himdu	1	0	No	1	1	0	0	1	1	1	0	0	0	0	1	No	No	yes	No	1	3	1	1	1	1	3	3	3	3	1	3	2	3
14	Regularly		Regularly	yes	no	yes	yes	yes	yes	1	3	female	Ever married	6	2	Himdu	0	0	No	0	0	0	0	0	0	0	0	0	0	0	1	No	No	yes	No	0	3	1	2	2	3	3	3	1	1	1	1	3	3
8	Never	Never	Never	no	no	no	no	no	no	0	3	female	Never married	3	2	Himdu	0	0	No	1	0	0	0	0	0	0	0	1	1	0	1	No	No	No	No	0	1	3	2	2	3	3	3	2	3	1	3	3	3
4	Often	Regularly	Often	yes	no	yes	no	no	yes	0	3	male	Ever married	3	3	Himdu	1	0	No	1	1	0	0	1	1	1	0	0	0	0	4	No	No	No	No	1	1	1	1	1	3	3	2	3	3	1	3	3	1
13	Often	Often	Regularly	yes	no	yes	yes	yes	yes	0	3	female	Ever married	3	2	Himdu	0	0	No	0	0	0	0	0	0	0	0	0	0	0	4	No	No	yes	No	0	3	1	1	1	3	3	3	3	3	3	3	3	3
7	Often	Often	Sometimes	yes	yes	yes	yes	no	yes	1	3	male	Never married	5	2	Himdu	0	0	No	0	1	1	1	1	0	0	0	0	0	0	2	No	No	yes	yes	0	1	3	2	2	3	3	3	2	2	1	1	1	1
10	Sometimes	Regularly	Sometimes	yes	yes	no	yes	no	yes	0	2	female	Ever married	3	1	Himdu	0	0	No	0	1	0	1	1	1	0	0	0	0	0	1	No	No	yes	yes	0	1	3	1	2	3	3	3	3	3	1	1	1	1
5	Sometimes	Often	Sometimes	no	no	no	no	no	no	1	3	female	Ever married	1	3	Himdu	0	0	No	1	1	0	1	1	0	0	0	0	0	0	1	No	No	No	yes	0	1	3	2	1	3	3	3	2	2	1	1	3	1
6	Sometimes	Often	Sometimes	yes	yes	yes	no	yes	yes	1	1	female	Ever married	1	2	Himdu	0	0	No	1	1	0	1	1	1	0	0	1	1	0	1	No	No	No	yes	0	1	1	1	1	3	3	3	3	3	2	2	3	1
5	Sometimes	Sometimes	Often	yes	yes	yes	yes	yes	yes	0	2	male	Never married	4	2	Himdu	0	0	No	0	1	1	1	1	0	0	0	1	1	0	3	No	No	yes	yes	1	1	1	1	1	3	3	3	2	3	1	1	1	1
6	Sometimes	Often	Often	yes	no	yes	no	yes	yes	0	3	female	Ever married	6	2	Himdu	1	0	No	1	1	1	1	1	1	0	0	0	0	0	1	No	No	yes	yes	0	1	3	1	1	3	3	3	3	3	2	2	1	1
6	Sometimes	Sometimes	Sometimes	yes	yes	yes	yes	yes	yes	0	2	male	Ever married	4	2	Himdu	1	1	No	1	1	1	0	1	1	0	0	0	0	0	3	No	No	yes	yes	1	1	3	2	2	2	2	2	3	3	2	2	2	1
7	Sometimes	Sometimes	Sometimes	yes	yes	yes	yes	yes	yes	0	2	male	Never married	3	2	Himdu	0	0	No	1	1	1	1	1	0	0	0	0	0	0	3	No	No	yes	yes	1	1	1	1	1	3	3	3	2	2	2	2	1	1
5	Sometimes	Sometimes	Often	yes	yes	yes	no	no	yes	1	3	female	Ever married	3	2	Himdu	0	0	No	1	1	0	1	1	1	0	0	1	1	0	1	No	No	No	yes	0	1	1	1	1	3	3	3	3	3	1	1	3	1
4	Sometimes	Sometimes	Often	yes	yes	yes	yes	no	yes	0	3	female	Never married	5	2	Himdu	0	0	No	0	1	1	1	1	1	0	0	0	0	0	2	No	No	yes	yes	0	1	1	1	1	3	3	3	2	2	1	1	2	1
6	Sometimes	Often	Sometimes	yes	yes	yes	yes	yes	yes	0	2	female	Never married	3	2	Himdu	0	0	No	1	1	0	1	1	0	0	0	0	0	0	1	No	No	No	yes	0	1	1	1	1	3	3	3	3	2	2	2	2	1
12	Never	Never	Never	yes	yes	yes	no	no	no	1	2	female	Ever married	4	2	Himdu	0	0	No	1	1	1	1	1	1	0	0	1	1	0	1	No	No	yes	yes	0	1	1	1	1	2	2	2	2	2	2	2	2	2
6	Often	Regularly	Often	yes	yes	yes	yes	yes	yes	0	2	female	Never married	5	2	Himdu	0	0	No	1	1	1	1	1	1	1	0	0	0	0	2	No	No	yes	yes	1	1	3	3	3	3	3	3	2	2	2	3	3	2
6	Regularly	Often	Sometimes	yes	yes	no	yes	yes	yes	0	3	male	Never married	6	2	Himdu	0	0	No	1	1	1	1	1	1	1	0	0	0	0	2	No	No	yes	yes	1	1	3	3	3	3	3	3	2	1	1	1	1	2
6	Regularly	Often	Often	yes	yes	yes	yes	yes	yes	0	3	female	Never married	5	2	Himdu	0	0	No	1	1	1	1	1	1	1	0	0	0	0	2	No	No	yes	yes	1	1	2	1	3	3	3	3	3	1	1	1	3	3
7	Regularly	Often	Never	yes	yes	yes	yes	no	yes	0	3	male	Ever married	1	2	Himdu	1	1	No	1	1	1	1	1	1	1	0	0	1	0	4	No	No	yes	yes	1	1	3	2	1	3	2	2	2	3	2	1	1	2
18	Often	Often	Sometimes	yes	no	yes	no	no	no	1	2	male	Ever married	3	2	Himdu	0	0	No	0	1	0	1	1	0	0	0	0	0	0	3	No	No	No	yes	1	1	1	3	1	2	3	3	2	2	1	1	1	1
18	Never	Sometimes	Sometimes	no	no	no	no	no	no	1	2	female	Ever married	1	2	Himdu	0	0	No	0	1	0	0	1	0	0	0	0	0	0	3	No	No	No	No	0	1	1	1	1	3	3	3	3	2	1	1	3	1
3	Sometimes	Often	Sometimes	yes	no	no	no	no	yes	0	3	female	Ever married	1	2	Himdu	0	0	No	1	0	0	0	0	0	0	0	1	1	0	1	No	No	No	No	0	3	3	2	1	1	3	3	3	3	1	1	1	1
4	Sometimes	Sometimes	Sometimes	yes	no	yes	no	no	no	0	2	male	Never married	4	3	Himdu	0	0	No	1	1	1	1	1	1	0	0	0	0	0	2	No	No	yes	yes	0	2	3	3	2	3	3	3	2	2	2	1	1	1
5	Never	Never	Never	yes	no	no	no	no	no	0	3	female	Ever married	4	2	Himdu	0	0	No	0	1	1	1	1	1	0	0	1	1	0	1	No	No	yes	yes	0	1	1	1	1	2	2	2	2	2	2	2	2	2
5	Never	Never	Never	yes	yes	yes	yes	no	yes	1	3	male	Ever married	3	2	Himdu	1	1	No	0	1	0	1	0	0	0	0	1	1	1	3	No	No	No	yes	1	1	1	1	1	2	2	2	1	1	2	2	2	2
9	Sometimes	Sometimes	Sometimes	yes	no	no	no	no	no	1	3	female	Ever married	1	2	Himdu	0	0	No	0	1	0	0	1	0	0	0	1	1	0	1	No	No	No	yes	0	1	1	1	1	3	3	3	2	2	1	1	3	2
7	Regularly	Regularly	Regularly	yes	yes	yes	yes	no	yes	0	3	male	Ever married	3	2	Himdu	0	1	No	0	1	0	0	1	1	1	0	0	0	0	4	No	No	No	yes	1	1	1	3	3	3	3	3	3	1	3	3	3	3
3	Often	Regularly	Often	yes	yes	yes	no	yes	yes	1	3	male	Ever married	4	2	Himdu	1	1	No	1	1	0	0	0	0	0	0	0	0	0	4	No	No	yes	No	1	3	1	1	1	3	3	3	2	3	3	1	3	3
8	Often	Regularly	Regularly	yes	no	yes	yes	no	yes	0	2	female	Never married	3	2	Himdu	0	0	No	1	1	0	0	1	0	1	0	0	0	0	1	No	No	No	No	0	3	3	3	2	3	3	3	3	3	3	3	3	1
6	Regularly	Regularly	Regularly	yes	yes	yes	yes	yes	yes	0	3	female	Ever married	3	2	Himdu	0	0	No	1	1	0	0	1	1	1	0	0	0	1	1	No	No	No	No	0	3	1	1	1	3	3	3	3	1	1	1	1	1
4	Often	Regularly	Regularly	no	no	yes	yes	yes	yes	0	3	male	Never married	4	3	Himdu	0	1	No	1	1	0	0	1	0	1	0	0	0	0	4	No	No	No	No	1	3	1	1	1	1	3	3	3	1	1	1	3	1
4	Regularly	Regularly	Regularly	yes	no	yes	no	no	yes	0	3	female	Ever married	1	2	Himdu	0	0	No	1	1	0	0	1	1	1	0	0	0	0	1	No	No	yes	No	0	3	1	1	1	3	3	3	2	3	3	3	1	1
4	Often	Regularly	Regularly	yes	no	yes	yes	yes	yes	0	3	female	Ever married	3	2	Himdu	0	0	No	1	1	0	0	1	1	1	0	0	0	0	1	No	No	No	No	0	3	1	3	2	3	3	3	2	3	3	3	3	1
4	Regularly	Regularly	Regularly	yes	yes	yes	no	yes	yes	0	3	female	Ever married	2	2	Himdu	0	0	No	1	1	0	0	1	1	1	0	0	0	0	1	No	No	yes	No	0	3	1	3	1	3	3	3	2	3	3	3	3	1
4	Regularly	Regularly	Regularly	yes	yes	yes	yes	no	yes	0	3	male	Never married	3	2	Himdu	0	0	No	1	1	0	0	1	0	1	0	0	0	0	4	No	No	yes	No	1	3	1	2	1	3	3	3	1	3	3	1	1	1
6	Regularly	Regularly	Regularly	yes	yes	yes	no	yes	yes	0	3	female	Ever married	1	2	Himdu	0	1	No	1	1	0	0	1	0	0	0	0	0	0	4	No	No	No	No	1	3	3	3	2	3	3	2	1	3	2	3	3	2
2	Often	Regularly	Regularly	yes	yes	yes	no	yes	yes	1	3	female	Ever married	5	2	Himdu	0	0	No	1	0	0	0	0	0	0	0	0	0	1	4	No	No	No	No	0	3	1	3	1	3	3	3	3	3	1	3	3	1
10	Often	Regularly	Sometimes	yes	yes	yes	yes	no	yes	1	3	female	Ever married	3	1	Himdu	0	0	No	0	1	0	0	1	1	1	0	0	0	0	1	No	No	yes	No	1	3	2	3	1	3	3	2	1	1	2	3	3	3
5	Often	Regularly	Regularly	yes	yes	yes	no	no	yes	0	3	male	Ever married	4	2	Himdu	0	1	No	1	0	0	0	0	0	0	0	0	0	0	4	No	No	No	No	0	1	1	3	1	3	3	3	1	3	1	1	1	3
2	Often	Regularly	Regularly	no	no	yes	yes	yes	yes	0	3	female	Ever married	1	2	Himdu	0	0	No	1	1	0	0	1	0	0	0	0	0	0	1	No	No	No	No	0	3	1	1	1	3	2	3	3	3	3	3	3	1
5	Regularly	Regularly	Regularly	yes	no	yes	yes	no	yes	0	3	male	Ever married	3	2	Himdu	0	0	No	1	1	0	1	1	1	0	0	0	0	0	4	No	No	No	No	1	1	1	1	1	3	3	3	1	1	1	1	1	1
4	Often	Regularly	Often	yes	no	yes	no	no	yes	0	3	male	Never married	3	2	Himdu	0	0	No	1	1	0	0	1	0	0	0	0	0	0	4	No	No	No	No	0	3	1	3	1	3	3	3	1	3	3	3	1	1
4	Regularly		Regularly	yes	yes	yes	yes	no	no	0	3	male	Ever married	3	2	Himdu	1	1	No	1	1	1	1	1	1	1	0	0	0	0	4	No	No	yes	yes	1	1	3	3	1	3	3	3	2	1	2	1	1	2
7	Sometimes	Sometimes	Never	yes	yes	no	yes	yes	no	1	2	male	Ever married	3	1	Himdu	1	1	No	1	1	1	1	1	1	1	0	0	0	0	3	No	No	yes	yes	1	1	3	3	2	3	3	3	2	1	3	2	2	3
6	Never	Never	Sometimes	yes	yes	yes	yes	yes	yes	0	3	male	Ever married	4	2	Himdu	1	1	No	1	1	1	1	1	1	1	0	0	0	0	3	No	No	yes	yes	1	1	3	1	2	2	1	1	1	2	3	2	2	1
10	Often	Sometimes	Often	yes	yes	yes	yes	no	yes	0	3	male	Never married	5	3	Himdu	0	0	No	1	1	1	1	1	0	0	0	1	1	0	2	No	No	yes	yes	0	1	3	2	2	3	3	3	3	3	1	1	3	1
6	Sometimes	Often	Often	yes	yes	no	yes	no	yes	0	2	female	Ever married	3	2	Himdu	0	0	No	1	0	0	0	0	0	0	0	1	1	0	1	No	No	yes	yes	0	1	3	2	1	3	3	2	2	3	1	1	3	1
6	Never	Never	Never	yes	yes	yes	yes	no	yes	0	3	male	Ever married	3	2	Himdu	0	0	No	1	1	1	1	1	0	0	0	1	1	1	3	No	No	yes	yes	1	1	3	3	3	2	2	2	2	2	2	2	2	2
13	Never	Never	Never	yes	no	no	no	no	no	1	2	female	Ever married	3	2	Himdu	1	1	No	0	1	0	0	1	0	0	0	1	1	0	1	No	No	No	yes	0	1	3	2	2	2	2	2	3	3	2	2	3	2
7	Sometimes	Sometimes	Sometimes	yes	yes	yes	yes	no	yes	0	3	female	Ever married	1	2	Himdu	0	0	No	1	1	0	1	1	0	0	0	0	0	0	1	No	No	No	yes	0	1	3	3	2	3	3	3	3	3	1	1	3	3
4	Sometimes	Often	Sometimes	yes	yes	yes	no	no	yes	0	2	female	Ever married	5	3	Himdu	0	0	No	1	1	1	1	1	0	0	0	0	0	0	1	No	No	yes	yes	0	1	3	1	1	3	3	2	3	3	1	1	2	2
10	Never	Never	Never	yes	yes	yes	no	no	yes	0	2	female	Ever married	1	2	Himdu	0	0	No	0	1	0	0	1	0	0	0	0	0	0	1	No	No	No	yes	0	2	2	1	1	3	2	2	3	3	1	1	3	1
7	Sometimes	Sometimes	Often	yes	yes	yes	yes	no	yes	1	2	male	Ever married	3	2	Himdu	0	1	No	1	1	0	1	1	0	0	0	0	0	0	3	No	No	No	yes	1	1	3	1	1	3	3	3	2	2	1	1	1	1
5	Often	Sometimes	Sometimes	yes	yes	yes	yes	yes	yes	0	1	male	Ever married	4	3	Himdu	1	0	No	1	1	1	1	1	1	1	0	0	0	0	4	No	No	yes	yes	1	1	3	3	3	3	3	3	1	1	3	1	1	3
5	Sometimes	Sometimes	Often	no	yes	no	no	no	yes	0	2	female	Ever married	6	3	Himdu	0	0	No	1	1	1	1	1	1	1	0	0	0	0	4	No	No	No	yes	1	3	3	3	3	3	2	3	3	1	3	2	2	2
7	Sometimes	Sometimes	Often	yes	yes	yes	yes	yes	yes	1	2	male	Ever married	4	3	Himdu	1	1	No	1	1	1	1	1	1	1	0	0	0	1	4	No	No	yes	yes	1	1	2	3	3	2	1	1	3	1	2	3	3	2
5	Often	Sometimes	Regularly	yes	yes	no	no	yes	no	0	3	female	Never married	6	3	Himdu	0	0	No	1	1	1	1	1	1	1	0	0	0	0	3	No	No	yes	yes	1	3	3	3	1	3	3	3	3	2	2	1	2	2
5	Often	Often	Sometimes	yes	yes	no	yes	yes	no	0	1	male	Never married	6	3	Himdu	0	0	No	1	1	1	1	1	1	1	0	0	0	0	2	No	No	yes	yes	1	1	2	1	1	3	3	2	3	3	1	1	1	2
5	Sometimes	Sometimes	Sometimes	yes	yes	no	yes	yes	yes	0	3	male	Never married	6	3	Himdu	0	0	No	1	1	1	1	1	1	1	0	0	0	0	2	No	No	yes	yes	1	1	2	2	3	3	1	2	2	2	3	3	1	3
3	Never	Never	Never	yes	yes	yes	yes	no	yes	0	3	male	Never married	3	2	Himdu	0	0	No	1	1	1	1	1	0	0	0	1	1	0	3	No	No	yes	yes	1	2	2	1	1	2	2	2	3	2	2	1	1	2
8	Never	Never	Never	no	no	no	no	no	no	0	3	male	Ever married	2	2	Himdu	1	1	No	1	1	1	1	1	0	0	0	1	1	1	3	No	No	No		1	2	2	2	2	2	2	2	2	2	2	2	2	2
11	Sometimes	Often	Often	yes	yes	yes	yes	yes	yes	0	3	female	Ever married	4	2	Himdu	0	0	No	0	1	1	1	0	0	0	0	1	1	0	1	No	No	yes	yes	1	1	3	2	2	3	3	3	3	3	1	1	3	1
12	Sometimes	Often	Often	yes	no	yes	yes	no	yes	1	3	male	Ever married	1	2	Himdu	1	1	No	1	1	0	1	1	0	0	0	1	1	0	3	No	No	No	yes	0	2	2	3	2	3	3	3	2	2	1	1	2	1
8	Sometimes	Often	Often	yes	yes	yes	yes	no	yes	0	3	female	Ever married	3	2	Himdu	0	0	No	0	1	0	1	1	0	0	0	1	1	0	1	No	No	yes	yes	0	2	2	3	3	3	3	3	3	3	2	2	1	1
8	Never	Never	Never	no	no	no	no	no	no	1	1	female	Ever married	1	2	Himdu	1	1	No	1	1	0	0	1	0	0	0	1	1	0	1	No	No	No	No	0	2	2	2	2	2	2	2	2	2	2	2	2	2
5	Sometimes	Sometimes	Often	yes	yes	yes	yes	no	yes	0	3	female	Ever married	5	2	Himdu	0	0	No	0	1	1	1	1	1	0	0	0	0	0	1	No	No	yes	yes	0	2	2	2	2	3	3	3	3	3	2	2	2	1
7	Never	Never	Never	yes	no	yes	yes	yes	no	0	3	male	Ever married	2	2	Himdu	0	0	No	1	1	0	0	1	0	1	0	1	1	0	4	No	No	No	No	1	1	1	1	1	2	2	1	3	3	3	3	3	2
6	Regularly	Regularly	Regularly	yes	no	yes	yes	no	yes	0	3	male	Ever married	5	2	Himdu	0	1	No	1	1	0	0	1	0	1	0	0	0	0	4	No	No	No	yes	1	3	1	3	1	3	3	3	1	2	3	1	1	1
7	Often	Often	Regularly	yes	no	yes	yes	no	yes	1	3	female	Ever married	3	1	Himdu	0	0	No	0	0	0	0	0	0	0	0	0	0	1	1	No	No	No	No	0	3	3	3	2	3	3	2	3	3	3	3	3	2
6	Never	Never	Sometimes	yes	yes	yes	yes	no	yes	0	3	male	Ever married	4	2	nonhindu	0	0	No	1	0	0	0	0	0	0	0	1	1	1	3	No	No	yes	yes	0	1	1	1	2	2	2	2	2	2	2	2	2	2
5	Sometimes	Sometimes	Sometimes	yes	no	yes	yes	no	no	0	1	female	Ever married	3	2	Himdu	0	0	No	0	1	0	1	1	1	0	0	1	1	0	1	No	No	yes	yes	0	1	3	3	1	3	3	3	3	3	1	1	3	1
8	Sometimes	Sometimes	Sometimes	yes	yes	yes	yes	no	yes	0	3	female	Ever married	3	2	Himdu	0	0	No	0	1	0	1	1	0	0	0	0	0	0	1	No	No	No	yes	0	1	3	1	1	2	2	3	3	3	1	1	3	1
7	Never	Never	Never	yes	yes	yes	yes	no	yes	0	2	male	Never married	4	3	Himdu	0	0	No	1	1	1	1	1	0	0	0	1	1	0	1	No	No	yes	yes	1	1	1	1	1	2	1	2	3	3	3	3	3	3
10	Never	Never	Never	yes	no	no	no	no	no	1	1	female	Ever married	1	3	Himdu	0	0	No	1	1	0	0	1	0	0	0	1	1	0	1	No	No	No	No	0	3	3	3	3	3	3	3	3	3	2	2	3	2
4	Never	Never	Never	yes	no	no	no	no	no	1	3	female	Ever married	2	3	Himdu	0	0	No	1	1	0	0	1	0	0	0	1	1	1	1	No	No	No	No	0	1	2	2	2	2	2	2	2	2	2	2	2	2
6	Sometimes	Sometimes	Often	yes	yes	no	yes	no	no	0	2	female	Never married	5	2	Himdu	0	0	No	1	1	1	1	1	0	0	0	0	0	0	2	No	No	yes	yes	1	1	2	2	2	3	3	3	2	2	1	1	2	1
6	Regularly	Regularly	Regularly	yes	no	yes	yes	yes	yes	0	3	female	Ever married	1	2	Himdu	0	0	No	1	1	0	0	1	0	0	0	0	0	0	1	No	No	No	yes	0	1	1	1	1	3	3	3	1	1	1	1	1	1
5	Often	Regularly	Sometimes	yes	no	yes	yes	yes	yes	0	3	male	Ever married	3	2	Himdu	0	0	No	1	1	0	0	1	1	1	0	0	0	0	4	No	No	No	No	0	3	1	1	1	3	3	3	1	3	3	3	3	1
8	Regularly	Regularly	Regularly	yes	no	yes	no	yes	yes	0	3	female	Ever married	2	2	Himdu	0	0	No	0	1	0	0	1	1	1	0	0	0	0	1	No	No	No	No	0	3	1	1	1	3	3	3	3	1	1	1	1	3
4	Regularly	Regularly	Regularly	yes	no	yes	yes	yes	yes	0	3	female	Never married	5	2	Himdu	0	0	No	0	1	0	0	1	0	0	0	0	0	0	2	No	No	yes	No	1	3	1	1	1	3	3	3	3	3	3	1	1	1
4	Often	Often	Sometimes	yes	no	yes	yes	yes	yes	0	3	male	Never married	5	2	Himdu	0	0	No	0	1	1	1	1	0	0	0	0	0	0	2	No	No	yes	yes	1	1	1	1	1	3	3	2	1	1	1	1	1	1
10	Regularly	Regularly	Regularly	yes	yes	yes	yes	yes	yes	1	1	male	Ever married	6	2	Himdu	0	0	No	0	1	1	1	1	1	1	0	0	0	0	3	No	No	No	No	1	3	3	3	2	3	3	3	3	3	2	3	3	1
3	Sometimes	Sometimes	Often	yes	no	yes	no	no	yes	0	3	male	Ever married	4	3	Himdu	0	0	No	1	1	0	1	0	0	0	0	0	0	0	4	No	No	No	No	1	1	1	1	1	2	2	2	2	3	3	1	1	2
8	Often	Regularly	Regularly	yes	yes	yes	yes	yes	yes	0	3	male	Ever married	2	3	Himdu	1	1	No	1	1	0	0	1	1	1	0	0	0	0	4	No	No	No	No	1	3	1	3	2	3	3	3	2	3	3	1	3	1
7	Often	Regularly	Regularly	yes	no	yes	yes	yes	yes	0	3	male	Ever married	3	2	Himdu	0	0	No	1	0	0	0	0	0	0	0	0	0	0	4	No	No	No	No	0	1	1	1	1	3	3	3	1	1	1	1	1	1
4	Often	Often	Often	yes	no	yes	yes	yes	yes	0	3	male	Never married	3	3	Himdu	0	1	No	1	1	0	1	1	1	0	0	0	0	0	1	No	No	No	No	1	1	1	1	1	3	3	3	1	3	3	1	1	3
9	Regularly	Regularly	Regularly	yes	yes	yes	yes	yes	yes	1	2	female	Ever married	3	2	Himdu	0	0	No	0	1	0	1	1	1	1	0	0	0	0	1	No	No	No	No	0	1	3	3	2	3	3	2	3	1	1	3	3	2
5	Often	Often	Often	yes	yes	yes	no	no	yes	0	3	male	Ever married	1	3	Himdu	1	1	No	1	1	0	0	0	0	0	0	0	0	0	4	No	No	No	No	1	3	1	1	1	3	3	3	2	1	1	3	3	1
10	Often	Regularly	Regularly	yes	yes	yes	no	yes	yes	1	2	male	Ever married	1	2	Himdu	0	1	No	0	1	0	0	1	1	0	0	0	1	0	1	No	No	No	No	1	3	3	3	2	3	3	2	1	3	1	1	3	1
10	Regularly	Regularly	Regularly	yes	no	yes	no	yes	yes	1	3	female	Never married	3	2	Himdu	0	0	No	0	1	0	1	1	1	1	0	0	0	0	4	No	No	No	yes	1	3	1	2	2	3	3	3	2	3	1	1	3	1
5	Regularly	Regularly	Regularly	yes	no	yes	yes	yes	yes	0	3	male	Ever married	3	3	Himdu	0	1	No	1	1	0	0	1	1	0	0	0	0	0	4	No	No	No	yes	1	3	1	1	1	3	3	3	3	1	3	3	3	1
10	Often	Regularly	Often	yes	no	yes	no	no	yes	0	3	female	Ever married	2	2	Himdu	0	0	No	1	1	0	0	1	1	0	0	0	0	0	1	No	No		No	0	3	1	1	2	3	3	3	1	1	1	1	3	1
6	Regularly	Regularly	Sometimes	yes	no	yes	yes	no	yes	0	3	male	Ever married	3	2	Himdu	0	1	No	0	1	1	0	0	0	0	0	0	0	0	4	No	No	yes	No	1	1	1	1	1	3	3	3	2	3	1	3	1	1
75	Regularly	Regularly	Regularly	yes	no	yes	yes	yes	yes	1	3	female	Ever married	3	2	Himdu	0	0	No	0	1	0	1	1	1	1	0	0	0	0	1	No	No	yes	No	0	3	3	3	2	3	3	3	1	3	1	3	3	1
11	Regularly	Regularly	Often	yes	no	yes	yes	yes	yes	1	3	male	Ever married	3	3	Himdu	0	1	No	1	1	0	0	1	0	1	0	0	0	0	4	No	No	yes	No	1	1	1	1	1	3	3	3	2	3	1	3	3	1
5	Sometimes	Sometimes	Often	yes	yes	yes	yes	no	yes	0	3	male	Never married	4	3	Himdu	1	1	No	1	1	0	1	1	0	0	0	1	1	0	3	No	No	yes	yes	1	1	3	1	1	3	3	3	3	3	1	2	2	1
14	Never	Never	Never	yes	yes	yes	no	no	no	1	1	male	Ever married	1	2	Himdu	0	0	No	0	1	0	0	1	0	0	0	1	1	0	4	No	No	No	No	0	1	3	2	2	2	2	2	2	2	2	3	2	2
8	Never	Sometimes	Never	yes	yes	yes	yes	no	yes	0	2	female	Ever married	2	2	Himdu	0	0	No	1	1	0	0	1	1	0	0	1	1	0	1	No	No	No	No	0	1	3	1	1	1	1	1	1	3	2	2	3	1
4	Often	Sometimes	Sometimes	yes	yes	yes	yes	no	yes	0	3	male	Never married	4	2	nonhindu	0	0	No	0	1	1	1	1	1	0	0	0	0	0	2	No	No	yes		0	1	3	1	1	3	3	3	2	3	1	1	3	1
7	Sometimes	Sometimes	Sometimes	yes	yes	yes	yes	no	yes	0	3	female	Never married	3	2	Himdu	0	0	No	1	1	1	1	1	0	0	0	0	0	0	1	No	No	yes	yes	0	1	3	1	1	3	3	3	3	1	1	1	3	2
9	Regularly	Never	Sometimes	yes	yes	yes	yes	no	no	0	3	male	Ever married	4	3	Himdu	0	0	No	1	1	1	1	1	0	0	0	1	1	0	3	No	No	yes	yes	0	1	3	1	1	3	3	2	3	3	1	1	3	1
6	Sometimes	Sometimes	Often	yes	yes	yes	yes	yes	yes	0	3	female	Never married	3	2	Himdu	0	0	No	0	1	1	1	1	0	0	0	1	1	1	2	No	No	yes	yes	0	1	2	1	1	2	2	2	2	3	2	2	3	2
9	Sometimes	Often	Often	yes	yes	yes	yes	yes	yes	0	3	female	Never married	3	3	Himdu	0	0	No	1	1	1	1	1	1	0	0	1	1	1	2	No	No	yes	yes	0	1	3	2	2	2	2	2	2	3	2	1	1	2
5	Sometimes	Sometimes	Sometimes	yes	yes	yes	yes	no	yes	0	3	female	Ever married	3	3	Himdu	1	1	No	1	1	0	1	1	0	0	0	0	0	0	1	No	No	yes	yes	0	2	3	3	2	3	3	3	3	3	1	1	3	2
16	Never	Never	Never	yes	yes	yes	no	no	yes	1	1	male	Ever married	1	2	Himdu	0	0	No	0	1	0	0	1	0	0	0	1	1	0	1	No	No	No	No	0	1	3	3	2	3	3	3	3	3	1	1	3	1
2	Sometimes	Often	Often	yes	yes	yes	yes	yes	yes	0	3	female	Ever married	3	2	Himdu	0	0	No	0	1	1	1	1	0	0	0	0	0	0	1	No	No	yes	yes	0	2	2	1	1	3	3	3	3	3	1	1	3	1
7	Sometimes	Often	Often	yes	yes	yes	yes	yes	yes	0	3	male	Never married	6	2	Himdu	0	0	No	0	1	1	1	1	0	0	0	0	0	0	2	No	No	yes	yes	0	3	3	1	1	1	3	3	2	3	1	1	3	1
6	Sometimes	Sometimes	Sometimes	yes	yes	yes	no	no	yes	0	2	male	Ever married	1	3	Himdu	0	1	No	1	1	0	0	1	0	0	0	1	1	0	3	No	No	yes	yes	1	1	3	1	1	3	3	3	3	3	1	1	3	1
4	Regularly	Regularly	Regularly	yes	yes	yes	yes	yes	yes	0	3	female	Never married	5	2	Himdu	0	0	No	1	1	0	0	1	0	1	0	0	0	0	2	No	No	No	No	1	3	1	2	1	3	3	3	3	3	3	3	3	1
7	Regularly	Regularly	Regularly	yes	yes	yes	no	no	yes	0	3	female	Ever married	4	1	Himdu	0	0	No	0	1	0	0	1	1	0	0	0	0	0	1	No	No	No	yes	0	3	1	3	2	3	3	3	3	3	1	3	3	1
10	Regularly	Regularly	Regularly	no	yes	yes	no	no	yes	0	3	male	Ever married	5	1	Himdu	0	0	No	1	1	0	1	1	1	0	0	0	0	0	4	No	No	No	yes	1	3	1	1	1	3	3	2	1	3	3	1	3	1
10	Regularly	Regularly	Regularly	yes	no	yes	no	yes	yes	0	3	female	Ever married	6	1	Himdu	0	0	No	1	0	0	0	0	0	0	0	0	1	1	1	No	No	No	yes	0	1	1	1	1	2	3	3	3	3	3	3	1	2
9	Regularly	Regularly	Regularly	yes	no	yes	yes	yes	yes	1	3	female	Never married	5	1	Himdu	0	0	No	1	1	1	0	1	0	0	0	0	0	0	2	No	No	yes	No	1	1	1	1	1	3	3	3	2	3	1	1	1	1
6	Regularly	Regularly	Regularly	yes	yes	yes	no	yes	yes	0	3	female	Never married	5	1	Himdu	0	0	No	0	0	0	0	0	0	0	0	0	0	1	2	No	No	yes	No	0	1	1	1	1	3	3	3	1	1	1	1	3	1
6	Often	Regularly	Sometimes	yes	yes	yes	no	no	yes	0	3	male	Ever married	3	2	Himdu	1	1	No	1	0	0	0	0	0	0	0	0	0	0	4	No	No	yes	No	0	3	2	2	1	3	3	3	3	1	3	3	3	1
6	Regularly	Regularly	Regularly	yes	no	yes	no	no	yes	0	3	male	Never married	3	2	Himdu	0	1	No	0	1	0	0	1	0	1	0	0	0	0	1	No	No	No	No	1	3	1	3	3	3	3	3	1	1	1	3	1	1
8	Often	Often		yes	yes	no	yes	yes	yes	0	2	female	Never married	5	2	Himdu	0	0	No	1	1	1	1	1	1	1	0	0	0	0	2	No	No	yes	yes	1	1	2	3	3	3	3	3	3	1	3	2	1	1
8	Often	Often	Sometimes	yes	yes	no	no	yes	no	0	2	female	Ever married	6	2	Himdu	0	0	No	0	1	0	1	1	1	1	0	0	0	0	3		No	No	yes	0	2	1	3	2	3	2	2	1	2	2	1	1	2
8	Often	Often	Often	yes	yes	no	yes	yes	yes	0	2	female	Ever married	6	2	Himdu	0	0	No	0	1	1	1	1	1	1	0	0	0	0	2	No	No	yes	yes	1	1	2	2	1	2	1	3	2	1	2	2	1	3
10	Often	Often	Often	yes	yes	no	no	no	no	0	2	female	Never married	5	2	Himdu	0	0	No	0	1	1	1	1	1	1	0	0	0	0	2	No	No	yes	yes	1	1	3	3	2	3	3	2	2	3	3	1	1	2
5	Sometimes	Sometimes	Often	yes	yes	no	no	no	no	1	2	female	Ever married	6	1	Himdu	0	0	No	1	1	0	1	1	1	1	0	0	0	0	1	No	No	No	yes	1	1	2	3	1	3	3	3	2	3	3	2	2	2
10	Regularly	Regularly	Often	no	yes	no	no	yes	no	1	2	male	Ever married	2	1	Himdu	1	0	No	0	1	0	0	1	1	1	0	0	0	0	4	No	No	No	yes	1	1	2	2	1	2	2	2	3	1	1	1	1	2
10	Often	Often	Often	yes	yes	no	no	no	no	0	2	female	Never married	6	2	Himdu	0	0	No	0	1	1	1	1	1	1	0	0	0	0	2	No	No	yes	yes	1	1	2	2	2	1	3	2	3	2	2	2	1	2
4	Sometimes	Sometimes	Sometimes	no	no	no	no	no	no	0	2	female	Ever married	1	2	Himdu	0	0	No	0	1	0	1	1	1	0	0	0	0	0	1	No	No	No	No	0	1	3	2	2	3	3	3	3	3	1	1	3	1
4	Sometimes	Sometimes	Often	yes	yes	yes	yes	no	yes	0	3	male	Ever married	3	2	Himdu	0	0	No	0	1	1	1	1	0	0	0	0	0	0	3	No	No	yes	yes	1	1	3	1	1	3	3	3	2	3	1	1	3	1
4	Sometimes	Never	Sometimes	yes	no	no	yes	no	no	0	3	male	Ever married	3	2	Himdu	1	1	No	1	1	1	1	1	1	0	0	0	0	0	3	No	No	yes	yes	1	2	3	1	1	2	3	3	3	3	1	1	3	1
5	Never	Never	Never	yes	yes	yes	yes	yes	yes	0	3	female	Never married	5	2	Himdu	0	0	No	1	1	1	1	1	0	0	0	0	0	0	2	No	No	yes	yes	0	2	2	1	1	3	3	3	1	2	1	1	3	1
5	Never	Often	Often	yes	yes	yes	no	no	yes	0	3	male	Never married	5	2	Himdu	0	0	No	0	1	1	0	1	0	0	0	0	0	0	2	No	No	yes	yes	0	3	3	2	2	2	2	2	2	2	1	1	2	1
5	Sometimes	Sometimes	Sometimes	yes	yes	yes	yes	no	yes	0	2	male	Ever married	4	2	Himdu	0	1	No	0	1	1	1	0	0	0	0	0	0	0	3	No	No	No	No	0	1	3	2	2	3	3	3	3	3	1	1	3	1
4	Sometimes	Often	Often	yes	yes	yes	yes	yes	yes	0	3	male	Never married	5	2	Himdu	0	0	No	1	1	0	1	1	0	0	0	1	1	1	3	No	No	yes	No	0	2	2	2	2	2	2	2	2	2	1	1	2	2
4	Sometimes	Sometimes	Often	yes	yes	yes	yes	yes	yes	1	2	male	Ever married	4	2	Himdu	0	1	No	1	1	0	1	1	0	0	0	1	1	1	3	No	No	No	yes	1	1	3	1	1	3	3	1	3	2	1	1	2	2
9	Often	Often	Often	yes	no	no	no	no	yes	0	3	female	Never married	5	3	Himdu	0	0	No	1	1	0	0	1	0	1	0	0	0	0	2	No	No	No	No	1	3	1	2	1	3	3	3	1	3	3	1	3	1
4	Often	Regularly	Regularly	yes	yes	yes	yes	no	yes	0	3	female	Ever married	5	1	Himdu	0	0	No	0	1	0	0	1	0	0	0	0	1	0	1	No	No	No	yes	1	3	1	3	3	3	3	3	1	3	2	3	3	3
11	Often	Regularly	Sometimes	yes	yes	yes	yes	no	yes	0	3	male	Ever married	3	2	Himdu	0	1	No	1	0	0	0	0	0	0	0	0	1	1	4	No	No	yes	No	0	1	1	1	1	2	3	3	3	3	3	3	3	1
7	Never	Sometimes	Regularly	yes	no	yes	no	no	yes	1	3	female	Ever married	1	2	Himdu	0	0	No	0	1	0	0	1	1	1	0	0	0	0	4	No	No	No	No	0	3	3	3	3	3	3	3	2	3	1	3	3	1
4	Often	Often	Often	yes	no	yes	yes	no	yes	0	3	male	Never married	5	2	Himdu	0	0	No	1	1	1	0	1	0	0	0	0	0	0	4	No	No	yes	No	1	1	1	1	1	1	3	3	2	3	3	3	3	1
4	Never	Never	Never	yes	yes	yes	yes	no	yes	0	3	male	Never married	5	2	Himdu	0	0	No	1	1	1	1	1	0	1	0	0	1	1	2	No	No	yes	yes	1	1	1	1	1	1	1	3	3	3	3	3	3	2
4	Regularly	Regularly	Regularly	yes	yes	no	yes	no	no	0	2	male	Ever married	4	2	Himdu	1	0	No	0	1	1	1	1	1	1	0	0	0	0	3	No	No	yes	yes	1	1	2	2	2	1	3	2	3	3	3	2	1	2
4	Often	Sometimes	Sometimes	yes	yes	no	no	no	yes	0	3	female	Ever married	4	2	Himdu	0	0	No	0	1	1	1	1	1	1	0	0	0	0	1	No	No	No	yes	1	1	1	2	1	2	2	3	3	1	1	2	1	2
4	Often	Often	Sometimes	yes	yes	no	yes	no	no	0	3	female	Never married	5	2	Himdu	0	0	No	0	1	1	1	1	1	1	0	0	0	0	2	No	No	yes	yes	1	1	3	3	1	3	3	3	3	1	2	2	2	1
20	Sometimes	Often	Often	yes	no	no	no	no	no	0	2	female	Ever married	1	3	Himdu	0	0	No	1	1	0	1	1	1	0	0	1	1	0	3	No	No	No	yes	0	1	2	1	1	3	3	3	2	1	1	1	1	1
3	Often	Often	Often	yes	no	yes	yes	no	yes	0	3	female	Ever married	6	3	Himdu	0	0	No	1	1	1	1	1	0	0	0	0	0	0	1	No	No	yes	yes	1	1	3	1	1	3	3	3	1	1	1	1	1	1
13	Never	Never	Never	yes	yes	yes	yes	no	yes	0	1	male	Never married	2	2	Himdu	0	0	No	1	1	1	1	1	0	0	0	0	0	0	1	No	No	yes	yes	0	1	1	2	2	2	2	2	3	2	1	1	1	2
4	Regularly	Regularly	Regularly	yes	yes	no	no	no	no	0	3	male	Ever married	3	2	Himdu	1	0	No	0	1	1	1	1	1	1	0	0	0	0	4	No	No	No	yes	1	1	1	2	2	2	2	2	2	2	2	2	1	2
5	Often	Sometimes	Sometimes	yes	yes	no	no	no	no	0	2	female	Ever married	4	2	Himdu	0	0	No	1	1	0	1	1	1	1	0	0	0	0	1	No	No	No	yes	1	1	3	2	2	2	2	2	2	1	2	1	2	2
5	Regularly	Regularly	Sometimes	yes	yes	no	no	no	no	0	2	female	Ever married	3	2	Himdu	0	0	No	1	1	0	1	1	1	0	0	0	0	0	1	No	No	No	yes	1	2	2	2	2	2	2	2	2	2	2	2	2	2
7	Sometimes	Sometimes	Sometimes	yes	yes	no	no	no	no	0	3	female	Never married	5	2	Himdu	0	0	No	1	1	1	1	1	1	1	0	0	0	0	2	No	No	No	yes	1	1	2	2	2	2	2	2	2	2	2	1	1	1
4	Sometimes	Often	Sometimes	yes	yes	no	no	no	no	0	2	female	Ever married	1	3	Himdu	0	0	No	1	1	0	1	1	1	1	0	0	0	0	1	No	No	No	yes	1	1	2	2	1	2	2	2	3	1	1	2	2	2
5	Sometimes	Never	Often	yes	yes	no	no	no	no	0	2	female	Ever married	3	3	Himdu	0	0	No	1	1	1	1	1	1	1	0	0	0	0	1	No	No	yes	yes	1	1	1	2	2	3	2	1	2	3	3	1	1	2
5	Often	Regularly	Sometimes	yes	yes	no	no	no	yes	0	2	female	Never married	3	3	Himdu	0	0	No	1	1	1	1	0	1	1	0	0	0	0	1	No	No	yes	yes	1	1	1	1	2	2	2	2	2	1	1	1	1	2
4	Sometimes	Never	Never	yes	yes	no	no	no	no	0	3	male	Ever married	1	2	Himdu	1	0	No	1	1	1	1	1	1	1	0	0	0	0	4	No	No	No	No	1	1	2	3	1	3	3	1	1	1	2	1	3	1
4	Often	Sometimes	Sometimes	yes	no	no	no	no	no	0	2	female	Ever married	3	2	Himdu	0	0	No	1	1	1	1	1	1	1	0	0	0	0	1	No	No	yes	yes	1	1	2	3	3	2	2	1	1	1	3	1	1	2
3	Often	Often	Never	yes	yes	yes	no	no	yes	0	2	male	Ever married	1	2	Himdu	1	0	No	1	1	0	0	1	1	1	0	0	0	0	4	yes	No	No	yes	1	3	3	3	2	3	2	1	2	2	1	1	1	3
9	Often	Regularly	Regularly	yes	no	yes	yes	yes	yes	0	3	female	Ever married	3	2	Himdu	0	0	No	1	1	0	0	1	1	1	0	0	0	0	1	No	No	No	No	0	3	1	2	1	3	3	3	1	1	2	3	1	1
5	Regularly	Regularly	Regularly	yes	no	yes	yes	no	yes	1	3	female	Ever married	1	3	Himdu	0	0	No	1	1	0	0	1	1	0	0	0	0	0	1	No	No	No	No	0	3	3	3	2	3	3	3	1	1	3	3	3	3
5	Often	Regularly	Often	yes	yes	yes	no	yes	yes	0	3	female	Never married	1	2	Himdu	0	0	No	1	1	0	0	1	0	0	0	0	0	0	1	No	No	No	No	0	3	2	2	1	3	3	3	2	3	3	3	3	2
4	Regularly	Regularly	Regularly	yes	yes	yes	yes	yes	yes	0	3	male	Never married	6	2	Himdu	0	0	No	1	1	1	0	1	0	0	0	0	0	0	2	No	No	yes	No	1	1	1	1	1	3	3	3	1	3	3	1	3	1
4	Often	Often	Often	yes	no	yes	yes	yes	yes	0	3	male	Never married	5	2	Himdu	0	0	No	0	0	0	0	0	0	0	0	0	0	0	4	No	yes	yes	No	0	1	1	1	1	2	2	1	1	3	1	1	3	2
6	Often	Never	Regularly	yes	yes	yes	no	no	yes	0	3	female	Ever married	1	2	Himdu	0	0	No	1	1	0	0	1	1	0	0	0	0	0	1	No	No	No	No	0	3	1	3	3	3	3	2	2	3	3	3	3	1
10	Often	Regularly	Often	yes	yes	yes	yes	yes	yes	1	3	female	Ever married	3	2	Himdu	0	0	No	1	1	0	0	1	1	1	0	0	0	1	1	No	No	No	No	0	1	1	1	1	3	3	3	1	3	1	1	3	1
7	Regularly	Regularly	Often	yes	yes	yes	yes	no	yes	0	3	male	Ever married	4	3	Himdu	0	1	No	1	1	0	0	0	0	0	0	0	0	0	4	No	No	No	No	1	1	1	1	1	3	1	1	1	1	1	1	1	1
13	Often	Regularly	Often	yes	no	yes	no	no	yes	0	3	male	Ever married	3	2	Himdu	1	0	No	0	0	0	0	0	0	0	0	0	0	0	4	No	No	No	No	0	1	1	1	1	3	3	3	3	3	2	3	3	2
5	Often	Regularly	Regularly	yes	yes	yes	no	yes	yes	0	3	female	Never married	5	3	Himdu	0	0	No	1	1	1	0	1	1	0	0	0	0	0	1	No	No	yes	No	0	3	1	1	1	3	3	3	3	3	3	3	3	1
6	Regularly	Regularly	Regularly	yes	yes	no	yes	no	yes	0	3	male	Never married	5	2	Himdu	0	0	No	1	1	1	1	1	0	0	0	0	0	0	2	No	No	No	No	1	3	3	2	1	3	3	3	1	3	2	3	3	1
4	Regularly	Regularly	Regularly	yes	yes	yes	no	no	yes	0	3	female	Ever married	1	2	Himdu	0	0	No	1	1	0	0	1	1	1	0	0	0	0	1	No	No	No	No	0	3	1	2	2	3	3	3	1	3	1	1	1	1
6	Often	Often	Often	yes	yes	yes	no	no	yes	0	3	female	Ever married	1	2	Himdu	0	0	No	1	1	0	0	1	1	1	0	0	0	0	1	No	No	No	No	0	1	2	1	1	3	3	3	1	1	3	3	3	3
7	Often	Often	Often	yes	yes	yes	yes	no	yes	0	3	female	Ever married	1	2	Himdu	0	0	No	1	1	0	0	1	1	1	0	0	0	0	1	No	No	No	No	0	3	3	3	3	3	3	3	1	3	3	3	3	3
9	Often	Sometimes	Often	yes	yes	yes	yes	yes	yes	0	3	male	Ever married	3	3	Himdu	0	1	No	0	1	0	0	1	1	1	0	0	1	0	4	No	No	No	yes	1	2	1	2	1	1	1	2	2	3	3	3	3	1
4	Regularly	Regularly	Often	yes	no	yes	yes	no	yes	0	3	male	Ever married	3	2	Himdu	1	1	No	1	1	0	0	1	1	0	0	0	0	0	4	No	No	No	No	1	1	1	1	1	3	2	3	1	3	3	3	3	1
8	Regularly	Regularly	Regularly	yes	yes	yes	yes	yes	yes	1	3	female	Ever married	3	2	Himdu	0	0	No	0	1	0	1	1	1	1	0	0	0	0	1	No	No	No	yes	0	3	3	3	2	3	2	3	3	3	1	3	1	1
9	Never	Never	Never	yes	yes	yes	no	no	no	0	3	female	Never married	5	2	Himdu	0	0	No	0	1	0	1	1	0	0	0	0	0	0	1	No	No	yes	yes	0	1	3	1	1	3	3	3	2	2	1	1	1	1
8	Regularly	Sometimes	Sometimes	yes	yes	no	no	yes	yes	0	2	female	Ever married	1	2	Himdu	0	0	No	1	1	0	0	1	1	1	0	0	0	0	4	No	No	No	No	1	1	2	3	1	3	3	2	1	1	2	1	1	2
8	Regularly	Often	Sometimes	yes	yes	no	yes	yes	yes	0	3	female	Never married	5	2	Himdu	0	0	No	1	1	1	0	1	1	1	0	0	0	0	2	No	No	yes	yes	1	1	2	3	3	3	3	3	2	1	2	2	2	2
5	Regularly	Never	Sometimes	yes	yes	no	no	yes	yes	0	3	male	Ever married	6	2	Himdu	0	0	No	1	1	1	1	1	1	1	0	0	0	0	2	No	No	yes	yes	1	3	3	3	3	3	3	3	3	1	1	1	1	1
4	Regularly	Often	Often	yes	yes	no	no	yes	no	0	3	female	Ever married	1	2	Himdu	0	0	No	1	1	1	1	1	1	1	0	0	0	0	4	No	No	No	yes	1	1	2	2	3	3	3	2	2	1	2	1	1	2
4	Often	Often	Often	yes	yes	no	yes	yes	yes	0	2	male	Never married	5	2	Himdu	0	0	No	1	1	1	1	1	1	1	0	0	0	0	2	No	No	yes	yes	1	3	3	3	3	3	3	3	3	1	2	2	2	3
5	Often	Often	Sometimes	yes	yes	no	yes	yes	yes	0	2	male	Ever married	3	2	Himdu	1	1	No	1	1	1	1	1	1	1	0	0	0	0	4	No	No	yes	yes	1	3	3	3	3	3	3	3	3	3	2	2	1	1
3	Sometimes	Never	Sometimes	yes	yes	yes	yes	no	yes	1	2	female	Never married	6	2	Himdu	0	0	No	1	1	1	1	0	0	0	0	1	1	0	2	No	No	yes	yes	0	1	3	2	2	3	3	3	3	3	2	2	3	1
9	Never	Never	Never	yes	yes	yes	yes	no	yes	1	3	female	Ever married	5	2	Himdu	0	0	No	0	1	1	1	1	0	1	0	1	1	1	1	No	No	No	No	0	1	2	1	1	2	2	2	3	1	3	2	3	2
5	Never	Never	Never	yes	yes	yes	yes	yes	yes	0	3	female	Never married	3	3	Himdu	0	0	No	1	1	0	1	0	0	1	0	1	1	1	1	No	No	yes	yes	0	2	1	1	1	2	2	2	1	1	1	2	2	2
7	Sometimes	Sometimes	Sometimes	yes	yes	yes	yes	yes	yes	0	2	male	Ever married	5	2	Himdu	1	1	No	1	1	1	1	1	0	0	0	1	1	1	3	No	No	yes	yes	1	1	3	2	1	2	2	2	3	1	2	1	1	2
12	Sometimes	Sometimes	Sometimes	yes	yes	yes	yes	yes	yes	0	3	male	Ever married	3	2	Himdu	0	1	No	1	1	0	0	1	0	1	0	1	1	0	3	No	No	No	yes	0	1	1	1	1	3	3	1	3	3	1	2	3	1
5	Often	Often	Regularly	no	no	yes	yes	no	yes	0	3	male	Ever married	3	2	Himdu	0	0	No	1	1	0	0	1	1	0	0	0	0	0	4	No	No	No	No	1	1	1	1	1	3	3	3	2	1	3	1	3	3
7	Sometimes	Sometimes	Regularly	yes	no	yes	yes	yes	yes	0	2	female	Ever married	2	2	Himdu	0	0	No	0	1	0	0	1	1	1	0	0	1	0	1	No	No	No	No	0	1	1	1	1	3	3	3	2	1	1	1	1	1
7	Often	Sometimes	Sometimes	yes	yes	yes	yes	no	yes	0	2	female	Ever married	1	2	Himdu	0	0	No	1	1	0	1	1	0	0	0	0	0	0	1	No	No	No	No	0	1	1	2	2	3	3	2	2	1	1	1	1	1
4	Sometimes	Sometimes	Often	yes	no	yes	yes	yes	yes	0	2	female	Never married	1	2	Himdu	0	0	No	1	1	0	0	1	0	0	0	0	0	0	1	No	No	No	No	0	1	1	1	1	3	3	3	3	3	1	3	1	1
4	Often	Often	Often	yes	no	yes	no	yes	yes	0	2	male	Ever married	5	2	Himdu	1	1	No	1	1	1	1	1	0	0	0	0	0	0	4	No	No	yes	No	1	2	1	3	2	3	3	3	3	1	3	3	3	1
5	Sometimes	Never	Often	yes	no	no	no	yes	yes	0	3	male	Ever married	1	3	Himdu	1	1	No	0	1	0	0	1	1	1	0	0	0	0	4	No	No	No	No	1	1	2	2	1	1	1	2	3	2	2	1	3	2
7	Often	Regularly	Sometimes	yes	yes	no	no	yes	yes	0	2	male	Ever married	1	3	Himdu	1	1	No	1	1	0	0	1	1	1	0	0	0	0	1	No	No	No	No	1	3	2	2	1	1	3	2	3	1	3	3	3	2
5	Often	Sometimes	Sometimes	yes	no	no	no	yes	no	1	3	female	Ever married	1	3	Himdu	0	0	No	1	1	0	0	1	1	1	0	0	0	0	1	No	No	No	No	1	1	2	1	2	2	2	1	1	1	2	2	1	2
8	Sometimes	Sometimes	Sometimes	yes	yes	no	no	no	no	0	2	female	Ever married	1	3	Himdu	0	0	No	1	1	0	0	1	1	1	0	0	0	0	1	No	No	No	No	1	3	2	3	3	1	1	1	2	2	2	1	2	1
7	Often	Sometimes	Sometimes	yes	no	no	no	no	no	1	2	female	Ever married	1	3	Himdu	0	0	No	1	1	0	0	1	1	1	0	0	0	0	1	No	No	No	No	1	1	2	2	2	2	3	3	2	1	1	1	1	1
6	Sometimes	Sometimes	Sometimes	no	no	no	no	no	no	0	2	male	Ever married	1	3	Himdu	1	1	No	1	1	0	0	1	1	1	0	0	0	0	4	No	No	No	No	1	1	3	3	3	2	3	3	3	1	1	1	1	2
3	Sometimes	Sometimes	Sometimes	yes	no	no	no	no	no	0	2	female	Ever married	1	3	Himdu	0	0	No	0	1	0	0	1	1	1	0	0	0	0	4	No	No	No	No	1	1	1	3	2	2	2	2	3	1	2	2	2	2
7	Sometimes	Sometimes	Sometimes	yes	no	no	no	no	no	1	2	female	Ever married	1	2	Himdu	0	0	No	1	1	0	0	1	1	1	0	0	0	0	1	No	No	No	No	1	1	3	3	3	2	3	2	1	2	2	1	2	2
12	Often	Often	Often	yes	yes	yes	no	no	yes	1	2	female	Ever married	1	3	Himdu	0	0	No	0	1	0	0	1	1	1	0	0	0	0	1	No	No	No	No	0	3	3	3	3	3	3	3	3	1	1	1	1	1
10	Never	Never	Regularly	yes	yes	yes	no	yes	yes	0	3	male	Ever married	3	3	Himdu	1	1	No	1	1	0	0	1	1	1	0	0	0	0	4	No	No	No	yes	1	1	1	1	1	2	2	3	3	1	1	1	3	1
7	Often	Often	Often	no	yes	yes	no	no	yes	0	2	male	Ever married	4	3	Himdu	0	1	No	1	1	0	0	1	1	0	0	0	0	0	4	No	No	No	yes	0	1	1	1	1	1	3	3	1	1	1	1	1	1
7	Often	Regularly	Often	yes	yes	yes	yes	yes	yes	0	3	male	Never married	6	2	Himdu	0	0	No	0	1	1	1	1	0	0	0	0	0	0	2	No	No	yes	yes	1	3	1	3	2	3	3	3	2	1	1	3	2	1
7	Often	Often	Regularly	yes	yes	yes	yes	yes	yes	0	3	female	Never married	5	3	Himdu	0	0	No	0	1	0	1	1	0	1	0	0	0	0	2	No	No	No	yes	0	3	1	3	2	3	3	3	3	1	1	1	1	3
10	Often	Regularly	Often	yes	yes	yes	yes	yes	yes	0	2	female	Ever married	3	3	Himdu	0	0	No	1	1	0	0	1	1	1	0	0	0	0	1	No	No	No	No	0	3	3	3	2	3	3	2	1	3	1	3	3	1
13	Regularly	Regularly	Regularly	yes	yes	yes	no	yes	yes	0	2	female	Ever married	2	2	Himdu	0	0	No	0	1	0	0	1	0	0	0	0	0	0	1	No	No	No	No	0	3	1	3	3	3	3	3	3	1	1	1	1	1
7	Often	Sometimes	Often	yes	no	no	no	no	yes	1	2	male	Ever married	2	2	Himdu	1	0	Yes	0	1	0	1	1	1	1	0	0	0	0	4	No	No	No	yes	1	1	2	3	1	2	3	3	3	1	2	1	1	2
12	Sometimes	Regularly	Sometimes	yes	no	yes	no	yes	yes	0	2	female	Ever married	1	2	Himdu	0	0	No	1	1	0	0	1	1	1	0	0	0	0	1	No	No	No	yes	1	1	1	3	1	2	2	1	2	1	2	1	1	2
4	Often	Sometimes	Sometimes	yes	no	no	no	no	yes	1	2	male	Ever married	1	2	Himdu	1	1	No	1	1	0	1	1	1	1	0	0	0	0	4	No	No	No	No	1	1	1	3	3	3	2	2	2	2	1	1	2	2
7	Sometimes	Sometimes	Sometimes	yes	no	no	no	no	no	1	1	female	Ever married	1	2	Himdu	0	0	No	0	1	0	1	1	1	1	0	0	0	1	1	No	No	No	No	0	1	3	2	2	1	1	3	3	1	2	3	1	2
5	Often	Sometimes	Sometimes	yes	no	no	no	no	no	0	3	female	Ever married	1	2	Himdu	0	0	No	1	1	0	0	1	1	1	0	0	0	0	1	No	No	No	No	1	1	2	2	2	3	3	2	1	2	2	1	1	2
14	Regularly	Often	Regularly	yes	yes	yes	yes	yes	yes	1	2	male	Ever married	4	2	Himdu	0	0	No	0	1	0	1	1	0	0	0	0	0	0	4	No	No	No	yes	0	3	3	3	3	3	3	3	3	3	1	1	1	3
9	Often	Regularly	Regularly	yes	yes	yes	yes	yes	yes	0	3	female	Ever married	1	3	Himdu	0	0	No	1	0	0	0	0	0	0	0	0	0	0	1	No	No	No	No	0	3	1	3	3	3	3	3	1	1	1	1	1	1
8	Often	Often	Often	yes	yes	yes	yes	yes	yes	0	3	male	Ever married	1	3	Himdu	0	1	No	1	1	1	1	0	0	0	0	0	0	0	4	No	No	yes	yes	1	1	1	1	1	3	3	3	3	1	1	1	1	1
14	Sometimes	Sometimes	Sometimes	yes	yes	yes	yes	yes	yes	0	3	female	Ever married	1	3	Himdu	0	0	No	1	1	0	0	1	0	0	0	0	0	0	1	No	No	No	No	0	3	3	3	3	3	3	3	1	1	1	1	1	1
3	Sometimes	Sometimes	Sometimes	yes	yes	yes	yes	yes	yes	0	2	male	Never married	6	3	Himdu	0	0	No	0	1	1	1	1	0	0	0	1	1	0	2	No	No	yes	yes	0	1	3	1	1	3	3	3	3	1	1	2	1	3
7	Never	Never	Never	yes	yes	no	no	no	no	1	1	female	Ever married	3	2	Himdu	0	0	No	0	1	0	0	1	0	0	0	1	1	0	1	No	No	No	yes	0	1	3	2	2	3	2	3	3	3	1	1	3	2
1	Never	Never	Never	yes	no	no	no	no	no	0	1	male	Ever married	1	3	Himdu	1	1	No	1	1	0	1	0	0	0	0	0	0	0	3	No	No	No	No	0	2	3	2	1	2	2	2	3	3	2	2	2	2
11	Sometimes	Sometimes	Sometimes	yes	yes	yes	yes	yes	yes	0	3	male	Ever married	4	2	Himdu	1	1	No	1	1	0	1	1	0	0	0	1	1	0	3	No	No	No	yes	1	1	3	3	2	3	3	2	3	3	1	1	3	2
9	Sometimes	Sometimes	Sometimes	yes	yes	yes	no	no	yes	0	3	female	Ever married	3	2	Himdu	0	0	No	0	1	0	1	1	1	0	0	0	0	0	1	No	No	No	yes	0	1	3	1	1	3	3	3	3	3	2	2	3	1
4	Often	Sometimes	Sometimes	yes	yes	yes	yes	no	yes	0	3	male	Never married	5	3	Himdu	0	0	No	1	1	1	1	0	0	0	0	0	0	0	3	No	No	yes	yes	1	1	2	2	1	3	3	3	2	1	1	2	1	1
7	Never	Never	Never	yes	yes	yes	yes	no	yes	0	3	female	Never married	2	2	nonhindu	0	0	No	0	1	0	0	1	1	0	0	0	0	0	1	No	No	No	yes	0	1	1	1	1	1	3	3	2	2	1	2	2	1
6	Sometimes	Sometimes	Sometimes	yes	no	no	no	no	no	1	2	female	Ever married	1	3	nonhindu	0	0	No	1	1	0	0	1	1	1	0	0	0	0	4	No	No	No	No	1	1	2	2	1	2	3	3	1	1	1	1	1	2
6	Sometimes	Often	Often	yes	no	no	no	no	no	0	2	male	Ever married	1	3	nonhindu	1	0	No	1	1	0	0	1	1	1	0	0	0	0	4	No	No	No	No	1	1	1	2	2	3	3	3	1	1	3	3	1	1
5	Often	Often	Never	yes	no	no	no	no	no	0	2	male	Ever married	1	2	Himdu	1	1	No	1	1	0	0	1	1	0	0	0	0	0	4	No	No	No	No	1	1	2	2	1	1	1	3	3	1	2	3	3	2
7	Never	Never	Never	yes	no	no	no	no	no	1	2	female	Ever married	1	2	Himdu	0	0	No	1	1	0	0	1	1	0	0	0	0	0	4	No	No	No	No	0	1	2	3	3	3	3	2	2	2	2	2	2	2
1	Often	Often	Sometimes	yes	no	no	no	no	no	1	2	male	Ever married	1	2	Himdu	1	0	No	1	0	0	0	0	0	0	0	0	0	0	4	No	No	No	No	0	1	2	1	1	2	3	1	1	1	1	3	2	3
13	Never	Never	Never	yes	yes	yes	yes	yes	yes	1	2	female	Ever married	3	2	Himdu	0	0	No	0	1	0	1	1	1	0	0	0	0	0	1	yes	No	No	yes	0	1	3	3	2	3	3	3	1	3	3	3	3	2
5	Often	Often	Never	no	no	no	no	no	no	0	3	female	Ever married	1	1	nonhindu	0	0	No	0	1	0	1	1	1	1	0	0	0	0	1	No	No	No	yes	1	1	2	3	3	2	3	1	1	1	1	2	1	2
6	Often	Often	Often	yes	no	no	no	no	no	0	2	female	Ever married	3	1	nonhindu	0	0	No	0	1	1	1	1	1	1	0	0	0	0	1	No	No	No	No	1	1	2	2	3	1	3	2	2	2	2	1	1	3
7	Sometimes	Sometimes	Often	yes	no	no	no	yes	no	1	2	female	Ever married	1	1	nonhindu	0	0	No	0	1	0	1	1	1	1	0	0	0	1	4	No	No	No	yes	1	1	2	2	1	1	1	1	2	1	2	2	1	1
4	Sometimes	Sometimes	Never	yes	no	no	yes	no	no	0	3	female	Never married	3	1	nonhindu	1	0	No	0	1	1	1	1	1	1	0	0	0	0	4	No	No	yes	yes	1	1	1	1	2	2	1	3	1	2	2	2	3	1
14	Never	Never	Never	yes	yes	yes	yes	yes	yes	0	3	male	Ever married	1	2	nonhindu	1	1	No	0	0	0	0	0	0	0	0	0	0	0	1	No	No	No	yes	0	1	3	1	2	3	3	3	2	2	1	3	1	1
6	Sometimes	Never	Sometimes	yes	yes	yes	yes	yes	yes	0	3	male	Never married	4	2	nonhindu	0	0	No	0	0	0	0	0	0	0	0	0	0	0	3	No	No	yes	yes	0	2	2	2	1	3	3	1	2	2	2	2	3	1
5	Sometimes	Never	Never	yes	yes	yes	yes	no	yes	0	3	male	Never married	5	2	Himdu	1	1	No	1	1	1	1	1	0	0	0	0	0	0	1	No	No	yes	yes	0	1	2	2	2	3	3	3	2	2	2	2	2	1
12	Never	Never	Never	yes	yes	no	no	no	no	1	1	female	Never married	1	2	nonhindu	0	0	No	0	1	0	0	1	0	0	0	1	1	1	1	No	No	No	No	0	2	2	2	2	2	2	2	2	2	2	2	3	2
4	Sometimes	Sometimes	Never	yes	no	no	no	no	no	1	3	male	Ever married	3	2	Himdu	1	1	No	1	1	0	1	1	1	1	0	0	0	0	4	No	No	No	yes	1	1	1	1	1	1	2	1	2	3	2	1	1	1
8	Sometimes	Sometimes	Sometimes	yes	no	no	no	no	no	0	2	female	Ever married	1	2	Himdu	0	0	No	1	1	0	1	1	1	0	0	1	1	1	1	No	No	No	No	1	1	2	1	3	3	2	2	1	1	1	3	1	2
6	Never	Sometimes	Never	yes	yes	no	no	no	no	1	2	female	Ever married	1	2	Himdu	0	0	No	1	1	0	0	1	1	0	0	0	0	0	4	No	No	No	No	0	1	2	2	2	1	1	1	2	2	1	1	1	2
6	Often	Often	Sometimes	yes	no	no	no	no	no	1	2	female	Never married	3	2	Himdu	0	0	No	1	1	1	1	1	1	1	0	0	0	0	4	No	No	No	No	1	1	2	2	1	3	3	3	1	3	2	3	2	1
6	Sometimes	Often	Sometimes	yes	yes	no	no	no	no	1	3	male	Ever married	1	2	Himdu	1	0	No	1	1	1	1	1	1	1	0	0	0	0	4	No	No	yes	yes	1	1	2	3	2	3	3	1	2	1	1	3	1	2
6	Often	Sometimes	Often	no	yes	no	no	yes	no	1	2	female	Ever married	1	2	Himdu	0	0	No	1	1	0	1	1	1	1	0	0	0	0	1	No	No	No	No	0	1	1	2	2	2	3	3	1	1	1	1	1	3
6	Sometimes	Sometimes	Sometimes	yes	yes	yes	yes	yes	no	0	3	male	Ever married	5	2	nonhindu	0	0	No	0	1	0	1	1	1	0	0	0	0	0	3	No	No	No	yes	0	1	1	1	1	3	3	3	1	3	3	2	2	2
13	Sometimes	Never	Never	yes	yes	yes	yes	yes	yes	1	2	male	Ever married	3	3	Himdu	1	1	No	1	1	1	1	1	0	0	0	0	0	0	3	No	No	yes	yes	1	1	1	3	1	3	3	3	3	3	2	2	3	1
11	Often	Sometimes	Sometimes	yes	yes	yes	yes	no	yes	0	2	female	Ever married	3	2	Himdu	0	0	No	0	1	0	0	1	1	0	0	0	0	0	1	No	No	No	No	0	1	3	2	2	3	3	3	3	3	2	2	3	2
4	Sometimes	Sometimes	Sometimes	yes	yes	yes	yes	yes	yes	0	3	male	Ever married	3	2	Himdu	0	0	No	1	1	1	1	1	0	0	0	0	0	0	3	No	No	yes	yes	0	2	3	1	1	3	3	3	3	3	2	2	2	1
10	Never	Never	Never	yes	yes	yes	yes	no	yes	1	1	male	Never married	3	2	nonhindu	0	0	No	0	1	0	1	1	1	0	0	1	1	0	1	No	No	No	yes	0	1	1	1	1	3	3	3	3	3	2	2	2	2
12	Sometimes	Sometimes	Sometimes	yes	yes	yes	yes	no	yes	1	2	female	Ever married	1	2	Himdu	0	0	No	0	1	0	0	1	1	0	0	0	0	0	1	No	No	No	No	0	1	1	1	1	3	3	3	3	3	2	2	2	1
8	Never	Never	Never	yes	yes	yes	yes	yes	yes	0	3	male	Ever married	1	2	Himdu	1	1	No	0	0	0	0	0	0	0	0	1	1	1	3	No	No	No	No	0	1	1	1	1	1	1	1	3	3	1	1	3	2
5	Sometimes	Sometimes	Sometimes	yes	yes	yes	yes	yes	yes	0	2	female	Ever married	3	3	Himdu	0	0	No	1	1	0	0	1	0	0	0	0	0	0	1	No	No	yes	yes	0	1	1	1	1	3	3	3	3	3	2	2	3	2
3	Often	Sometimes	Sometimes	yes	yes	yes	yes	yes	yes	0	3	male	Never married	5	2	Himdu	0	0	No	0	1	1	1	1	0	0	0	0	0	0	2	No	No	yes	yes	0	1	3	2	2	2	3	3	3	3	2	2	3	1
10	Sometimes	Sometimes	Often	yes	yes	no	no	yes	no	0	3	male	Ever married	3	3	Himdu	1	1	No	1	1	0	1	1	1	1	0	0	0	0	4	No	No	No	yes	1	1	2	2	1	3	2	3	1	1	1	1	1	2
3	Often	Sometimes	Sometimes	yes	yes	no	no	no	yes	0	3	male	Ever married	3	3	Himdu	1	1	No	1	1	0	1	1	1	1	0	0	0	0	4	No	No	No	yes	1	3	3	3	3	3	3	3	3	1	1	3	3	1
3	Often	Sometimes	Sometimes	yes	yes	yes	yes	yes	yes	0	3	male	Ever married	3	3	nonhindu	1	1	No	0	1	1	1	1	1	1	0	0	0	0	4	No	No	yes	yes	1	1	3	2	1	3	3	2	1	1	1	3	2	1
7	Often	Sometimes	Never	yes	yes	yes	no	yes	yes	1	1	male	Ever married	1	3	Himdu	1	1	No	1	1	0	1	0	1	1	0	0	0	0	4	No	No	No	yes	1	1	1	2	2	2	3	1	1	2	3	2	3	2
12	Often	Often	Sometimes	yes	yes	no	yes	no	no	1	2	male	Ever married	3	1	Himdu	1	0	No	0	1	1	1	1	1	0	0	0	0	0	4	No	No	No	yes	1	1	3	2	2	3	2	3	3	1	1	3	2	1
4	Sometimes	Sometimes	Sometimes	yes	yes	yes	yes	yes	yes	0	2	male	Never married	3	3	Himdu	0	1	No	1	1	1	1	1	0	0	0	1	1	0	1	No	No	yes	yes	0	1	3	2	2	2	2	3	3	3	2	2	2	2
15	Sometimes	Never	Sometimes	no	no	no	no	no	no	0	2	female	Ever married	1	3	Himdu	0	0	No	0	1	0	0	1	0	1	0	1	1	1	3	No	No	No	No	0	2	2	2	2	2	2	2	2	2	2	2	2	3
6	Sometimes	Sometimes	Sometimes	yes	yes	yes	yes	yes	yes	0	3	female	Ever married	3	3	Himdu	0	0	No	1	1	0	0	1	1	0	0	0	0	0	1	No	No	yes	yes	0	1	3	2	2	3	2	3	2	2	2	2	2	1
13	Never	Never	Never	no	no	no	no	no	no	1	1	female	Ever married	1	2	Himdu	0	0	No	0	0	0	0	0	0	0	0	1	1	1	1	No	No	No	No	0	2	2	2	2	2	2	2	2	2	2	2	2	2
3	Never	Never	Never	yes	yes	yes	no	no	yes	0	2	female	Ever married	4	3	Himdu	0	0	No	0	1	1	0	1	0	0	0	0	0	0	1	No	No	yes	yes	0	1	1	1	1	3	3	3	2	2	2	2	2	1
5	Never	Never	Never	yes	yes	yes	yes	yes	yes	0	3	male	Never married	5	2	Himdu	0	0	No	0	1	1	1	1	0	1	0	0	0	0	2	No	No	yes	yes	0	1	1	1	1	3	3	3	1	1	2	2	2	1
13	Never	Never	Never	yes	no	no	no	no	no	1	1	male	Ever married	1	3	Himdu	1	0	No	1	1	0	1	1	0	0	0	1	1	0	1	No	No	No	No	0	1	1	2	2	3	3	3	2	2	1	1	1	1
6	Never	Never	Never	yes	yes	no	no	no	no	0	2	male	Ever married	3	3	Himdu	1	1	No	1	1	0	1	1	0	0	0	0	0	0	3	No	No	No	yes	1	2	3	1	1	3	3	3	3	2	1	1	1	1
5	Sometimes	Sometimes	Sometimes	yes	yes	yes	yes	yes	yes	0	3	female	Never married	5	3	Himdu	0	0	No	1	1	1	1	1	0	0	0	1	1	0	2	No	No	yes	yes	0	1	1	1	1	2	2	2	3	3	2	2	3	1
8	Often	Often	Sometimes	yes	yes	yes	yes	yes	yes	0	3	male	Ever married	4	3	Himdu	0	0	No	1	1	1	0	1	0	0	0	0	0	1	3	No	No	yes	yes	0	1	1	1	1	3	3	3	2	1	1	1	1	1
7	Often	Sometimes	Sometimes	yes	yes	yes	yes	yes	yes	0	3	male	Never married	5	3	Himdu	0	0	No	1	1	1	1	1	0	0	0	1	1	1	2	No	No	yes	yes	0	1	1	1	1	1	2	2	2	2	2	2	2	2
5	Sometimes	Sometimes	Sometimes	no	yes	yes	yes	no	yes	0	2	male	Never married	6	3	Himdu	0	0	No	0	1	1	1	1	0	0	0	1	1	0	2	No	No	No	yes	0	1	3	2	1	3	3	3	3	3	2	2	3	1
7	Sometimes	Sometimes	Sometimes	yes	yes	yes	yes	yes	yes	0	3	female	Ever married	3	3	Himdu	0	0	No	0	1	0	0	1	0	0	0	0	0	0	1	No	No	No	yes	0	1	3	3	1	3	3	3	3	2	1	1	1	1
9	Sometimes	Never	Never	yes	yes	yes	yes	no	yes	0	3	female	Never married	3	3	Himdu	0	0	No	1	1	1	1	1	0	0	0	1	1	0	1	No	No	yes	yes	0	1	1	1	1	3	3	3	1	3	1	1	3	1
7	Often	Sometimes	Sometimes	yes	yes	yes	yes	no	yes	0	3	male	Ever married	3	3	Himdu	1	1	No	1	1	0	0	1	0	0	0	0	0	0	3	No	No	No	yes	1	1	1	1	1	3	3	3	1	1	1	1	1	1
5	Often	Sometimes	Sometimes	yes	yes	yes	yes	no	yes	0	3	female	Never married	3	2	Himdu	0	0	No	0	1	1	1	1	0	0	0	1	1	0	1	No	No	yes	yes	0	2	2	2	2	2	2	2	3	3	2	2	3	2
4	Sometimes	Sometimes	Sometimes	yes	yes	yes	yes	yes	yes	0	3	male	Ever married	4	2	Himdu	0	0	No	0	1	1	1	1	0	0	0	0	0	0	3	No	No	yes	yes	1	1	1	1	1	3	3	3	2	1	2	2	2	1
7	Sometimes	Sometimes	Sometimes	yes	yes	yes	yes	yes	yes	0	2	male	Ever married	2	3	Himdu	1	1	No	1	1	0	0	1	0	0	0	0	0	1	3	No	No	No	yes	1	1	1	1	1	3	3	3	1	1	1	2	1	1
11	Regularly	Often	Often	yes	yes	yes	yes	no	yes	1	2	male	Ever married	4	2	Himdu	0	0	No	0	1	0	1	1	0	0	0	0	0	0	1	No	No	No	yes	0	1	3	2	2	3	3	3	2	2	2	2	1	1
4	Regularly	Often	Sometimes	yes	yes	no	yes	no	yes	0	2	male	Ever married	4	1	Himdu	1	1	No	0	1	1	1	1	1	0	0	0	0	0	4	No	No	No	yes	1	1	1	1	2	1	1	2	2	3	1	1	1	1
3	Regularly	Sometimes	Sometimes	yes	yes	no	no	no	yes	0	3	male	Ever married	3	1	Himdu	1	1	No	1	1	1	1	1	1	0	0	0	0	0	4	No	No	No	No	1	1	2	1	2	1	1	1	1	1	3	3	2	2
4	Often	Often	Often	yes	yes	yes	yes	yes	yes	0	3	female	Ever married	3	2	nonhindu	0	0	No	0	1	0	1	1	1	0	0	0	0	0	4	No	No	No	yes	0	3	3	3	3	3	3	3	1	1	1	1	1	1
15	Often	Regularly	Often	yes	yes	yes	yes	yes	yes	1	2	female	Ever married	3	3	nonhindu	0	0	No	0	1	0	0	1	1	0	0	0	0	0	4	No	No	No	No	0	3	3	3	3	3	3	3	3	1	1	1	1	3
10	Often	Regularly	Often	yes	yes	yes	no	yes	yes	1	2	female	Ever married	1	3	Himdu	0	0	No	1	1	0	0	1	1	1	0	0	0	0	1	No	No	No	No	0	3	3	3	3	3	3	2	1	3	1	1	1	1
4	Regularly	Often	Often	no	yes	yes	yes	yes	yes	0	3	male	Ever married	1	3	Himdu	0	1	No	1	1	0	0	1	0	0	0	0	0	0	4	No	No	No	No	1	1	1	1	1	3	3	3	2	3	1	1	3	3
7	Regularly	Regularly	Regularly	yes	yes	yes	no	yes	yes	0	3	female	Never married	5	3	Himdu	0	0	No	1	1	0	0	1	0	0	0	0	0	0	2	No	No	No	No	0	1	1	2	2	3	3	3	3	1	1	1	1	1
7	Often	Often	Often	yes	yes	yes	yes	yes	yes	0	3	female	Ever married	3	3	Himdu	0	0	No	1	1	0	0	1	0	1	0	0	0	0	1	No	No	No	No	0	3	1	1	1	3	3	3	1	1	1	1	1	1
8	Often	Often	Often	yes	yes	yes	yes	yes	yes	1	3	male	Ever married	5	3	Himdu	0	0	No	0	1	1	1	1	0	0	0	0	0	0	4	No	No	yes	yes	1	1	1	1	1	3	3	3	3	1	3	1	1	1
7	Often	Often	Often	yes	yes	yes	yes	yes	yes	0	3	male	Ever married	3	3	Himdu	1	1	No	1	1	0	0	1	1	0	0	0	0	0	4	No	No	No	No	0	3	1	1	1	3	3	3	2	3	1	1	1	1
5	Often	Often	Often	yes	yes	yes	yes	no	yes	0	3	female	Ever married	4	3	Himdu	0	0	No	0	1	0	0	1	1	0	0	0	0	0	1	No	No	No	No	0	3	3	3	2	3	3	3	1	1	1	1	1	1
4	Often	Often	Often	yes	yes	yes	no	no	yes	0	3	male	Ever married	3	2	Himdu	1	1	No	1	1	0	0	0	1	0	0	0	0	0	4	No	No	No	No	1	3	3	3	3	3	3	3	3	1	1	1	1	1
4	Regularly	Regularly	Regularly	no	yes	yes	yes	yes	yes	0	3	female	Ever married	1	2	Himdu	0	0	No	1	1	1	1	1	1	0	0	0	0	0	1	No	No	yes	yes	0	3	3	3	2	3	3	3	1	1	1	1	1	1
9	Often	Regularly	Regularly	yes	yes	yes	yes	no	yes	1	3	female	Ever married	4	2	Himdu	0	0	No	0	1	0	0	1	1	1	0	0	0	0	1	No	No	No	No	0	3	3	3	1	3	3	3	3	3	1	1	1	1
5	Often	Regularly	Often	yes	yes	yes	no	yes	yes	0	3	female	Ever married	3	2	nonhindu	0	0	No	0	1	0	0	1	1	1	0	0	0	0	1	No	No	No	No	0	3	1	1	1	3	3	3	3	1	1	1	3	1
10	Often	Often	Often	yes	yes	yes	yes	yes	yes	0	3	female	Ever married	3	2	nonhindu	0	0	No	1	1	0	1	1	1	0	0	0	0	0	1	No	No	No	yes	1	3	3	3	2	3	3	3	2	3	1	1	1	1
6	Sometimes	Sometimes	Regularly	yes	yes	yes	no	yes	yes	0	3	male	Ever married	2	2	Himdu	0	0	No	1	1	0	1	1	0	0	0	0	0	0	4	No	No	No	yes	0	1	1	1	1	3	3	3	2	1	1	1	3	1
7	Often	Often	Often	yes	yes	yes	yes	yes	yes	0	3	female	Ever married	3	3	Himdu	0	0	No	1	1	0	0	1	1	1	0	0	0	0	1	No	No	No	No	0	3	3	3	3	3	3	3	2	1	1	1	1	1
8	Regularly	Often	Often	yes	yes	yes	yes	yes	yes	0	3	female	Ever married	5	2	nonhindu	0	0	No	0	1	1	1	1	0	0	0	0	0	0	1	No	No	yes	yes	1	3	3	3	2	3	3	3	2	3	1	3	1	1
6	Often	Often	Often	yes	yes	yes	yes	yes	yes	0	3	male	Ever married	3	3	Himdu	0	1	No	1	1	1	1	1	0	0	0	0	0	0	4	No	No	yes	yes	1	1	1	1	1	3	3	3	3	3	3	1	1	1
5	Often	Regularly	Regularly	yes	yes	yes	yes	no	yes	0	3	male	Never married	5	2	Himdu	0	0	No	1	1	1	1	1	0	0	0	0	0	0	4	No	No	No	yes	1	3	3	3	3	3	3	3	1	1	1	1	1	1
7	Regularly	Regularly	Regularly	yes	yes	yes	yes	yes	yes	0	3	female	Ever married	6	2	Himdu	0	0	No	0	1	1	1	1	0	0	0	0	0	0	1	No	No	yes	yes	1	3	3	3	2	3	3	3	3	3	1	1	1	1
7	Often	Often	Often	yes	yes	yes	yes	no	yes	1	3	male	Never married	5	2	Himdu	0	0	No	1	1	0	0	1	1	0	0	0	0	0	1	No	No	No	No	1	1	2	2	1	2	2	2	3	3	2	3	3	2
8	Regularly	Regularly	Regularly	yes	yes	yes	yes	yes	yes	0	3	female	Ever married	1	1	Himdu	0	0	No	0	1	0	1	1	1	0	0	0	0	0	1	No	No	No	yes	0	3	3	3	3	3	3	3	2	1	1	3	3	1
9	Often	Often	Often	yes	yes	yes	no	no	yes	0	3	female	Ever married	1	2	Himdu	0	0	No	1	1	0	0	1	1	1	0	0	0	0	1	No	No		No	0	3	3	3	2	3	3	3	3	3	1	1	3	1
7	Never	Sometimes	Never	yes	yes	yes	yes	yes	yes	0	3	male	Never married	1	2	Himdu	0	0	No	0	1	0	0	0	0	0	0	1	1	0	3	No	No	yes	yes	1	1	3	1	1	3	3	3	3	1	1	1	1	1
4	Sometimes	Sometimes	Sometimes	yes	yes	yes	yes	yes	yes	0	2	female	Ever married	4	2	Himdu	1	1	No	0	1	1	1	1	0	0	0	0	0	0	3	No	No	yes	yes	1	1	3	1	1	3	3	3	3	1	1	1	1	1
7	Sometimes	Sometimes	Sometimes	yes	yes	yes	yes	no	yes	0	2	male	Ever married	5	1	Himdu	0	0	No	0	1	1	1	1	0	0	0	1	1	0	3	No	No	yes	yes	1	1	3	1	2	3	3	3	2	3	2	2	2	1
3	Sometimes	Sometimes	Sometimes	yes	yes	no	no	no	no	1	1	male	Ever married	2	2	Himdu	1	1	No	1	1	0	0	1	1	0	0	0	0	0	4	No	No	No	No	1	1	1	1	2	3	3	3	2	1	2	2	2	2
2	Sometimes	Often	Often	yes	no	no	no	yes	no	0	2	female	Never married	4	2	Himdu	0	0	No	1	1	0	1	1	1	1	0	0	0	0	4	No	No	No	No	1	1	1	2	2	2	1	3	3	1	2	1	1	2
4	Often	Sometimes	Sometimes	yes	yes	no	no	no	no	0	2	male	Never married	4	2	Himdu	1	1	No	1	1	1	1	1	1	0	0	0	0	1	4	No	No	No	No	1	1	2	1	1	3	3	3	3	1	1	1	1	2
8	Regularly	Regularly	Regularly	yes	yes	yes	no	no	yes	0	3	male	Ever married	4	2	Himdu	0	1	No	1	1	0	0	0	1	0	0	0	0	0	4	No	No	No	No	1	2	3	1	1	3	3	3	3	3	1	1	3	1
7	Often	Often	Often	yes	yes	yes	yes	no	yes	0	3	male	Never married	5	2	Himdu	0	0	No	1	1	0	0	1	1	0	0	0	0	0	1	No	No	No	No	1	1	3	2	1	3	3	3	3	3	1	3	1	1
7	Regularly	Regularly	Regularly	yes	yes	yes	yes	yes	yes	0	3	female	Never married	4	2	Himdu	0	0	No	0	1	1	1	1	1	1	0	0	0	0	1	No	No	yes	yes	1	1	3	2	1	3	3	3	3	1	1	1	3	1
11	Regularly	Regularly	Regularly	yes	yes	yes	yes	yes	yes	0	3	female	Ever married	3	3	Himdu	0	0	No	1	1	0	1	1	1	1	0	0	0	0	1	No	No	No	yes	1	3	3	3	2	3	3	3	3	3	1	3	1	1
7	Sometimes	Sometimes	Sometimes	yes	yes	yes	yes	yes	yes	0	3	male	Ever married	4	2	Himdu	0	0	No	0	1	1	1	1	0	0	0	0	0	0	3	No	No	yes	yes	0	1	3	1	1	3	3	3	2	1	1	1	1	1
4	Sometimes	Sometimes	Sometimes	yes	yes	yes	yes	no	yes	0	3	female	Ever married	3	2	Himdu	0	0	No	0	1	1	1	1	0	0	0	1	1	0	1	No	No	yes	yes	0	2	3	2	2	3	2	2	2	1	1	1	1	2
5	Sometimes	Often	Sometimes	yes	yes	yes	yes	no	yes	0	3	male	Ever married	4	2	Himdu	0	0	No	0	1	0	1	1	0	0	0	1	1	1	3	No	No	yes	yes	1	2	2	2	2	2	2	2	2	2	2	2	2	2
4	Sometimes	Sometimes	Sometimes	yes	yes	yes	no	no	yes	0	2	female	Ever married	1	3	Himdu	0	0	No	1	1	0	0	1	0	0	0	0	0	0	1	No	No	No	yes	0	1	3	1	1	1	1	3	1	3	3	2	2	2
8	Sometimes	Sometimes	Sometimes	yes	yes	yes	yes	no	yes	0	2	female	Ever married	4	2	Himdu	0	0	No	0	1	1	1	1	0	0	0	0	0	0	3	No	No	yes	yes	0	2	3	2	2	2	2	3	3	1	2	2	2	2
4	Often	Sometimes	Often	yes	yes	yes	yes	yes	yes	0	2	male	Never married	6	2	Himdu	0	0	No	0	1	1	1	0	0	0	0	0	0	0	1	No	No	yes	yes	0	1	3	1	1	3	2	3	3	1	1	1	1	1
10	Never	Never	Never	yes	yes	yes	no	no	yes	0	2	male	Ever married	1	2	Himdu	1	1	No	0	1	0	0	1	0	0	0	1	1	0	3	No	No	No	yes	1	1	3	2	2	2	2	2	3	3	2	2	3	2
5	Regularly	Often	Often	yes	yes	no	no	no	no	1	3	female	Never married	5	3	Himdu	0	0	No	0	1	1	1	1	1	1	0	0	0	0	2	No	No	No	No	1	1	3	2	2	1	2	2	2	3	3	2	3	3
5	Regularly	Sometimes	Sometimes	yes	no	no	no	yes	no	0	2	male	Ever married	3	2	Himdu	1	0	No	0	1	1	1	1	1	0	0	0	0	0	4	No	No	No	yes	1	1	2	1	3	3	3	3	1	1	2	2	1	2
12	Often	Often	Sometimes	yes	yes	no	no	no	yes	1	2	male	Ever married	5	3	Himdu	0	0	No	0	1	1	1	1	1	1	0	0	0	0	4	No	No	No	yes	1	1	2	3	3	3	2	2	2	1	3	1	1	2
5	Regularly	Sometimes	Often	yes	no	no	no	no	no	0	1	female	Ever married	4	2	Himdu	0	0	No	1	1	0	1	1	0	0	0	0	0	0	4	No	No	No	No	1	1	3	3	3	3	1	1	2	2	3	1	1	1
11	Never	Never	Never	yes	yes	yes	no	no	yes	0	3	male	Ever married	4	2	Himdu	1	0	No	0	1	0	1	0	0	0	0	1	1	0	3	No	No	No	yes	1	1	2	1	2	2	2	2	2	2	2	2	2	1
9	Sometimes	Sometimes	Sometimes	yes	yes	yes	yes	no	yes	0	3	male	Ever married	3	2	nonhindu	1	0	No	0	1	0	0	1	0	0	0	0	0	0	1	No	No	No	yes	0	1	3	3	1	3	3	3	2	2	2	2	3	1
9	Often	Sometimes	Sometimes	yes	yes	yes	yes	yes	yes	0	2	female	Ever married	2	2	nonhindu	1	0	No	0	1	0	1	1	0	0	0	1	1	0	1	No	No	No	No	0	3	3	2	1	3	3	3	3	3	1	1	3	1
7	Often	Often	Sometimes	yes	yes	yes	yes	yes	yes	0	2	male	Never married	5	2	Himdu	0	0	No	0	1	1	1	1	0	0	0	0	0	0	2	No	No	yes	yes	0	1	3	2	2	3	3	3	3	3	1	1	3	1
5	Sometimes	Sometimes	Sometimes	yes	yes	yes	yes	yes	yes	0	3	female	Never married	5	2	Himdu	0	0	No	0	1	1	1	0	0	0	0	1	1	0	1	No	No	yes	No	0	1	3	1	1	3	3	3	3	3	2	1	3	1
8	Regularly	Regularly	Regularly	yes	yes	yes	yes	yes	yes	0	3	female	Never married	5	2	Himdu	0	0	No	0	1	1	1	1	1	1	0	0	0	0	2	No	No	yes	yes	1	3	3	3	2	3	3	3	2	3	1	1	1	1
8	Regularly	Regularly	Regularly	yes	yes	yes	yes	no	yes	0	3	male	Never married	5	2	Himdu	0	0	No	0	1	1	1	1	1	0	0	0	0	0	2	No	No	yes	yes	1	3	3	2	1	3	3	3	1	1	1	1	1	1
8	Regularly	Often	Regularly	yes	yes	yes	yes	yes	yes	1	3	male	Never married	6	2	Himdu	0	0	No	0	1	1	1	1	1	1	0	0	0	0	2	No	No	yes	yes	1	3	3	3	1	3	2	3	3	3	1	1	1	1
11	Often	Often	Often	yes	yes	yes	no	no	yes	0	3	female	Ever married	1	2	Himdu	0	0	No	1	1	0	0	1	1	1	0	0	0	0	1	No	No	No	No	1	3	1	3	1	3	2	2	1	1	1	1	1	1
4	Often	Regularly	Often	yes	yes	yes	no	no	yes	0	3	male	Never married	4	2	Himdu	0	0	No	0	1	1	1	1	1	1	0	0	0	0	1	No	No	yes	yes	0	3	3	2	1	3	2	3	3	1	1	1	3	1
7	Regularly	Often	Sometimes	yes	no	no	no	no	no	0	2	female	Never married	4	2	Himdu	0	0	No	0	1	1	1	1	1	0	0	0	0	0	2	No	No	No	yes	1	1	2	2	1	3	2	1	1	1	1	2	2	2
5	Regularly	Regularly	Often	yes	no	no	no	no	no	0	2	male	Never married	4	2	Himdu	0	0	No	0	1	1	1	1	1	0	0	0	0	0	2	No	No	yes	yes	1	1	2	2	2	2	3	1	1	3	1	2	3	2
10	Sometimes	Often	Often	no	no	yes	no	no	yes	0	2	female	Ever married	1	2	Himdu	0	0	No	1	1	0	0	1	1	1	0	0	0	1	4	No	No	No	No	0	1	1	3	3	3	3	3	3	3	3	1	2	2
12	Often	Regularly	Often	yes	no	no	no	no	no	1	2	female	Ever married	1	2	Himdu	0	0	No	1	1	0	0	1	1	0	0	0	0	0	4	No	No	No	No	1	1	2	2	1	1	1	2	1	1	3	2	1	3
5	Often	Often	Often	yes	yes	no	no	no	no	0	2	male	Ever married	3	3	Himdu	1	1	No	1	1	0	1	1	1	0	0	0	0	0	4	No	No	No	No	1	1	1	2	2	1	2	3	3	3	2	1	2	2
3	Sometimes	Sometimes	Sometimes	yes	yes	yes	yes	no	yes	0	3	female	Ever married	4	3	Himdu	0	0	No	0	0	0	0	0	0	0	0	0	0	0	1	No	No	yes	yes	0	3	3	3	2	2	3	3	3	3	2	1	3	1
4	Often	Sometimes	Sometimes	yes	yes	yes	no	no	yes	0	3	female	Ever married	3	3	Himdu	0	0	No	1	0	0	0	0	0	0	0	0	0	0	1	No	No	No	yes	0	2	3	1	1	3	3	3	2	1	1	1	1	1
7	Often	Often	Often	yes	yes	yes	yes	yes	yes	0	3	male	Never married	5	3	Himdu	0	0	No	0	1	1	1	1	0	0	0	0	0	0	3	No	No	yes	yes	1	1	3	1	1	3	3	3	1	1	1	1	1	1
5	Sometimes	Sometimes	Sometimes	yes	yes	no	no	no	no	0	1	male	Ever married	3	3	Himdu	1	1	No	1	1	0	0	1	1	0	0	0	0	0	4	No	yes	No	No	1	1	1	2	2	3	3	2	1	1	2	2	1	2
5	Sometimes	Sometimes	Sometimes	yes	yes	no	no	no	no	0	2	male	Ever married	1	3	Himdu	1	1	Yes	1	1	0	0	1	1	1	0	0	0	0	4	No	yes	No	No	1	1	2	2	3	2	1	1	1	2	3	1	1	1
12	Sometimes	Sometimes	Sometimes	yes	yes	no	no	no	no	1	2	male	Ever married	3	3	Himdu	1	1	No	1	1	0	1	1	1	0	0	0	0	0	4	No	No	No	No	1	1	3	2	1	1	1	1	1	2	2	2	2	2
5	Often	Often	Sometimes	yes	yes	no	no	no	no	1	2	male	Ever married	3	3	Himdu	1	1	No	1	1	0	0	1	1	1	0	0	0	0	4	No	No	No	No	1	1	2	2	1	2	3	1	1	1	2	2	2	2
8	Sometimes	Sometimes	Often	yes	yes	no	no	no	no	1	1	female	Ever married	1	3	Himdu	0	0	No	0	1	0	0	1	1	0	0	0	0	0	1	No	No	No	No	1	1	2	3	3	2	3	2	2	2	2	3	1	3
6	Sometimes	Often	Sometimes	yes	yes	no	no	no	no	0	2	male	Ever married	1	3	Himdu	1	1	No	1	1	0	0	1	1	0	0	0	0	0	4	No	No	No	No	1	1	1	2	1	1	2	2	2	1	2	1	1	2
9	Sometimes	Often	Sometimes	yes	yes	no	no	no	no	1	2	male	Ever married	1	3	Himdu	1	1	No	1	1	0	1	1	1	0	0	0	0	0	4	No	No	No	No	1	1	2	3	2	3	3	3	3	2	2	2	2	1
4	Often	Often	Sometimes	yes	no	no	no	no	no	0	2	female	Ever married	3	3	Himdu	0	0	No	0	1	0	1	1	1	0	0	0	0	0	4	No	No	No	No	1	1	1	1	1	3	3	3	1	1	2	2	1	1
6	Often	Often	Often	yes	yes	yes	yes	yes	yes	0	3	female	Ever married	6	1	Himdu	0	0	No	0	1	1	1	1	0	0	0	0	0	0	1	No	No	yes	yes	0	2	3	2	2	3	3	3	2	3	2	2	3	1
5	Sometimes	Sometimes	Sometimes	yes	yes	yes	yes	yes	yes	0	3	male	Never married	6	3	Himdu	0	0	No	0	1	1	1	0	0	0	0	1	1	1	2	No	No	yes	yes	0	1	3	1	1	2	2	2	3	3	2	2	3	2
7	Often	Often	Often	yes	yes	yes	yes	no	yes	1	3	male	Never married	6	3	Himdu	0	0	No	0	1	1	1	0	0	0	0	1	1	1	2	No	No	yes	yes	0	2	2	2	2	2	2	2	2	2	2	2	2	3
7	Never	Never	Regularly	no	no	no	no	no	no	1	1	female	Ever married	1	3	Himdu	0	0	No	0	0	0	0	0	0	0	0	1	1	1	4	No	No	No	No	0	2	3	2	2	2	2	2	2	2	2	2	2	2
4	Never	Never	Never	yes	yes	yes	no	no	yes	0	3	male	Ever married	3	3	Himdu	1	1	No	1	1	1	1	0	0	0	0	1	1	1	3	No	No	yes	yes	1	2	2	2	2	2	2	2	2	3	2	2	3	2
6	Sometimes	Sometimes	Sometimes	yes	yes	yes	yes	yes	yes	1	3	male	Ever married	3	3	Himdu	1	1	No	0	1	1	1	1	0	0	0	1	1	1	3	No	No	yes	yes	0	3	3	1	1	1	2	2	3	3	2	2	3	2
7	Often	Often	Sometimes	yes	yes	no	no	yes	yes	1	2	male	Ever married	3	3	Himdu	1	1	No	0	1	1	1	1	1	1	0	0	0	0	4	No	No	No	yes	1	1	3	3	3	3	3	2	2	1	3	2	2	2
6	Often	Often	Often	yes	yes	no	yes	no	yes	1	2	female	Ever married	6	1	Himdu	0	0	No	0	1	1	1	1	1	1	0	0	0	0	4	No	No	yes	yes	1	1	1	3	3	1	2	1	2	1	1	1	1	2
4	Regularly	Regularly	Often	yes	no	no	no	no	yes	0	3	female	Ever married	5	1	Himdu	0	0	No	0	1	1	1	1	1	1	0	0	0	0	1	No	No	yes	yes	1	1	1	3	2	1	2	1	2	2	1	1	1	1
5	Sometimes	Often	Sometimes	yes	no	no	no	no	no	0	2	male	Ever married	3	2	Himdu	1	1	No	1	1	1	1	1	1	1	0	0	0	0	4	No	No	yes	yes	1	1	2	2	2	3	3	2	1	1	2	3	1	3
7	Sometimes	Sometimes	Sometimes	yes	yes	no	no	yes	no	1	1	male	Ever married	3	2	Himdu	1	0	No	0	1	0	0	1	1	0	0	0	0	0	4	No	No	No	No	1	1	3	3	1	2	1	2	1	1	1	1	2	2
5	Sometimes	Sometimes	Often	yes	yes	yes	yes	no	yes	1	2	female	Ever married	5	1	Himdu	0	0	No	0	1	0	0	1	0	0	0	0	0	0	1	No	No	yes	yes	0	1	1	1	1	3	3	3	1	1	1	1	1	1
5	Sometimes	Sometimes	Sometimes	yes	yes	yes	yes	yes	yes	0	2	female	Ever married	5	1	Himdu	0	0	No	0	1	0	1	1	0	0	0	1	1	0	1	No	No	yes	yes	0	1	3	2	2	3	1	3	3	3	1	1	3	1
5	Sometimes	Sometimes	Sometimes	yes	yes	yes	yes	yes	yes	1	3	female	Never married	4	3	Himdu	0	0	No	1	1	0	0	1	0	0	0	0	0	0	2	No	No	yes	yes	0	2	2	2	2	3	3	3	3	3	2	2	2	1
5	Never	Never	Never	yes	yes	no	no	no	no	0	3	female	Ever married	3	3	Himdu	0	0	No	1	1	0	0	1	0	0	0	1	1	0	1	No	No	yes	yes	0	2	2	2	2	2	2	1	3	3	2	2	2	2
8	Never	Never	Never	yes	yes	yes	yes	no	yes	0	2	male	Ever married	3	3	Himdu	1	1	No	1	1	0	0	0	0	0	0	1	1	0	3	No	No	No	No	1	2	3	3	2	2	3	2	3	3	2	2	3	2
9	Often	Regularly	Regularly	yes	no	yes	yes	no	yes	0	3	male	Ever married	4	2	Himdu	0	1	No	1	1	0	0	1	1	0	0	0	0	0	4	No	No	No	No	1	3	3	3	2	3	3	3	2	3	1	3	1	1
8	Often	Often	Often	yes	yes	yes	yes	yes	yes	1	3	female	Ever married	3	2	Himdu	0	0	No	1	1	0	0	1	1	1	0	0	0	0	1	No	No	No	No	1	3	3	3	2	3	2	3	1	1	1	1	1	1
10	Regularly	Regularly	Regularly	yes	yes	yes	no	no	yes	0	3	female	Never married	5	2	Himdu	0	0	No	1	1	1	1	1	0	0	0	0	0	0	1	No	No	yes	yes	1	1	1	2	2	3	3	3	2	1	1	1	1	1
12	Often	Often	Often	yes	yes	yes	yes	yes	yes	1	3	male	Ever married	4	3	Himdu	0	0	No	1	1	1	1	1	1	0	0	0	0	0	4	No	No	yes	yes	1	1	3	2	1	3	3	3	1	1	1	1	1	1
9	Often	Regularly	Regularly	yes	no	yes	yes	yes	yes	0	3	male	Ever married	3	3	Himdu	0	1	No	1	1	0	0	1	1	0	0	0	0	0	4	No	No	No	No	1	3	3	3	3	3	3	3	1	1	1	1	1	1
7	Regularly	Regularly	Regularly	yes	yes	yes	yes	yes	yes	0	3	female	Ever married	4	2	Himdu	0	0	No	1	1	0	0	1	1	1	0	0	0	0	1	No	No	No	No	0	3	3	2	1	1	1	3	1	1	1	1	1	1
10	Regularly	Regularly	Regularly	yes	yes	yes	yes	yes	yes	0	3	male	Ever married	4	2	Himdu	0	0	No	0	1	1	0	1	0	1	0	0	0	0	4	No	No	yes	No	1	1	1	3	1	3	3	3	3	1	1	1	1	3
9	Regularly	Regularly	Regularly	no	no	yes	yes	yes	yes	0	3	female	Ever married	3	2	Himdu	0	0	No	0	1	0	0	1	0	0	0	0	0	0	4	No	No	No	yes	1	3	3	3	1	3	3	3	3	3	3	3	3	1
6	Regularly	Regularly	Regularly	yes	yes	yes	yes	yes	yes	0	3	male	Never married	6	2	Himdu	0	0	No	0	1	1	1	1	1	0	0	0	0	0	2	No	No	yes	yes	1	3	3	2	1	3	3	3	2	3	1	1	1	1
7	Regularly	Regularly	Regularly	yes	no	yes	yes	yes	yes	0	3	female	Ever married	5	3	Himdu	0	0	No	0	1	0	0	1	1	0	0	0	0	0	1	No	No	No	No	1	3	3	3	2	3	3	3	3	3	1	3	3	1
7	Often	Often	Often	yes	yes	yes	yes	yes	yes	0	3	male	Ever married	3	2	Himdu	0	0	No	1	1	0	0	1	1	0	0	0	0	0	4	No	No	No	No	1	3	3	3	1	3	3	3	3	1	1	1	1	1
9	Regularly	Regularly	Regularly	yes	yes	yes	yes	yes	yes	1	3	male	Ever married	5	1	Himdu	0	0	No	0	1	1	1	1	1	0	0	0	0	0	4	No	No	yes	yes	1	1	1	1	1	3	3	3	1	1	1	1	1	1
8	Regularly	Often	Often	yes	no	yes	no	yes	yes	0	3	female	Never married	5	2	Himdu	0	0	No	0	1	1	1	1	1	0	0	0	0	0	1	No	No	yes	yes	1	3	3	3	1	3	3	3	2	1	1	1	1	1
8	Regularly	Regularly	Often	yes	no	yes	yes	yes	yes	0	3	male	Ever married	4	3	Himdu	0	0	No	1	1	0	0	1	1	1	0	0	0	0	4	No	No	No	No	1	1	1	2	1	3	3	3	3	3	1	1	1	1
9	Often	Often	Often	yes	no	yes	no	no	yes	0	3	male	Ever married	5	2	Himdu	0	1	No	0	1	0	0	1	1	1	0	0	0	0	4	No	No	No	No	1	1	1	2	1	3	3	3	1	1	1	1	1	1
10	Often	Often	Regularly	yes	no	yes	no	no	yes	1	3	female	Ever married	3	2	Himdu	0	0	No	0	1	0	1	1	1	1	0	0	0	0	1		No	No	yes	1	1	3	3	1	3	3	3	1	1	1	1	1	1
6	Often	Often	Never	yes	yes	no	no	yes	no	1	2	male	Ever married	3	2	Himdu	1	1	No	0	1	1	1	1	1	1	0	0	0	0	4	yes	No	No	No	1	1	3	3	3	2	3	2	1	2	1	2	3	3
6	Regularly	Often	Often	yes	yes	no	no	no	no	1	2	male	Ever married	3	2	Himdu	1	1	No	1	1	0	1	1	1	0	0	0	0	0	4	No	No	No	No	1	3	2	3	1	3	2	3	2	1	2	1	1	1
5	Often	Often	Sometimes	yes	yes	no	no	no	no	0	2	male	Ever married	4	3	Himdu	1	1	No	1	1	0	1	1	1	0	0	0	0	0	4	No	No	No		1	1	2	2	1	1	3	3	1	2	3	1	1	2
6	Often	Often	Often	yes	yes	no	yes	no	no	1	2	male	Ever married	4	3	Himdu	1	1	No	0	1	1	1	1	1	0	0	0	0	0	4	No	No	yes	yes	1	1	2	2	1	1	2	1	2	1	1	1	1	2
6	Often	Often	Often	yes	yes	no	yes	no	no	1	2	male	Ever married	4	3	Himdu	1	1	No	0	1	1	1	1	1	0	0	0	0	0	4	No	No	yes	yes	1	1	2	2	1	1	2	1	2	1	1	1	1	2
7	Often	Regularly	Often	no	no	no	no	no	no	0	3	male	Ever married	3	2	Himdu	0	1	Yes	0	1	0	0	0	0	0	0	0	0	0	1	No	No	No	yes	1	2	3	3	2	3	3	1	1	2	2	3	3	1
[truncated: 43 more columns]
